# Supplementary material for: In vitro metabolic capacity of carbohydrate degradation by intestinal microbiota of adults and pre-frail elderly
Source: ISME Commun. 2021 Oct 28;1:61. doi: 10.1038/s43705-021-00065-5 (PMC9723549; doi:10.1038/s43705-021-00065-5)
Supplement: Supplementary file 19 — Table.S1 [file 43705_2021_65_MOESM19_ESM.xlsx]

## Sheet: Sheet1
Table S1 Remaining fraction of FOS derived oligosaccharides over incubation period.
Subject	Time	F	F2	GF2	GF	GF3	F3	GF4	F4	GF5	F5	GF6	F5/GF7
AD03	0	1	1	1	1	1	1	1	1	1	1	1	1
AD03	4	8.43	3.6	1.36	0.92	0.42	0.32	0.29	0.16	0.22	0.24	0.27	0.2
AD03	10	0.27	0.19	0.08	0.05	0.02	0.02	0.02	0.01	0.02	0.01	0	0
AD03	24	0	0	0.01	0.05	0	0	0	0	0	0	0	0
AD04	0	1	1	1	1	1	1	1	1	1	1	1	1
AD04	4	8.57	5.52	1.66	0.79	0.91	0.62	0.66	0.45	0.59	0.61	0.52	0.51
AD04	10	0.21	0.14	0.13	0.04	0.26	0.05	0.16	0.07	0.1	0.11	0	0.06
AD04	24	0	0	0.04	0.04	0.01	0.01	0.01	0.01	0.01	0	0	0
AD06	0	1	1	1	1	1	1	1	1	1	1	1	1
AD06	4	6.33	5.09	1.4	0.62	0.92	0.72	0.77	0.65	0.74	0.73	0.66	0.73
AD06	10	0.52	0.13	0.08	0.08	0.05	0.05	0.05	0.04	0.06	0.04	0.02	0.04
AD06	24	0	0	0	0.02	0	0	0	0	0	0	0	0
EL02	0	1	1	1	1	1	1	1	1	1	1	1	1
EL02	4	11.51	6.09	1.55	0.41	0.66	0.43	0.57	0.36	0.54	0.5	0.5	0.5
EL02	10	0.28	0.15	0.08	0.04	0.03	0.03	0.03	0.02	0.05	0.01	0	0.02
EL02	24	0	0	0.05	0	0	0	0	0	0.08	0	0	0
EL05	0	1	1	1	1	1	1	1	1	1	1	1	1
EL05	4	971.8	3.8	1.13	0.9	0.4	0.26	0.3	0.17	0.27	0.22	0.24	0.24
EL05	10	26.6	0.06	0.06	0.06	0.05	0.02	0.04	0.02	0.03	0.02	0	0.02
EL05	24	0	0	0	0.03	0	0	0	0	0.03	0	0	0
EL06	0	1	1	1	1	1	1	1	1	1	1	1	1
EL06	4	5.53	5.01	0.95	0.29	0.99	0.71	0.61	0.41	0.5	0.54	0.43	0.46
EL06	10	0.11	0.16	0.07	0.02	0.04	0.04	0.03	0.02	0.03	0.03	0	0
EL06	24	0	0.01	0.07	0	0	0	0	0	0	0	0	0
Data is expressed as fraction of residual substrate as compared to the initial concentration of FOS.
F: fructose, G: glucose. FOS: fructo-oligosaccharides. AD: adult; EL: elderly.
