# Supplementary material for: In vitro metabolic capacity of carbohydrate degradation by intestinal microbiota of adults and pre-frail elderly
Source: ISME Commun. 2021 Oct 28;1:61. doi: 10.1038/s43705-021-00065-5 (PMC9723549; doi:10.1038/s43705-021-00065-5)
Supplement: Supplementary file 20 — Table.S2 [file 43705_2021_65_MOESM20_ESM.xlsx]

## Sheet: Sheet1
	AD01_faeces	AD01_without PMA	AD01_with PMA	AD02_faeces	AD02_without PMA	AD02_with PMA	AD03_faeces	AD03_without PMA	AD03_with PMA	AD04_faeces	AD04_without PMA	AD04_with PMA	AD05_faeces	AD05_without PMA	AD05_with PMA	AD06_faeces	AD06_without PMA	AD06_with PMA	EL01_faeces	EL01_without PMA	EL01_with PMA	EL02_faeces	EL02_without PMA	EL02_with PMA	EL03_faeces	EL03_without PMA	EL03_with PMA	EL04_faeces	EL04_without PMA	EL04_with PMA	EL05_faeces	EL05_without PMA	EL05_with PMA	EL06_faeces	EL06_without PMA	EL06_with PMA
ID	AD01	AD01	AD01	AD02	AD02	AD02	AD03	AD03	AD03	AD04	AD04	AD04	AD05	AD05	AD05	AD06	AD06	AD06	EL01	EL01	EL01	EL02	EL02	EL02	EL03	EL03	EL03	EL04	EL04	EL04	EL05	EL05	EL05	EL06	EL06	EL06
treatment	faeces	without PMA	with PMA	faeces	without PMA	with PMA	faeces	without PMA	with PMA	faeces	without PMA	with PMA	faeces	without PMA	with PMA	faeces	without PMA	with PMA	faeces	without PMA	with PMA	faeces	without PMA	with PMA	faeces	without PMA	with PMA	faeces	without PMA	with PMA	faeces	without PMA	with PMA	faeces	without PMA	with PMA
NA _ _ _ _ _	0.000949893	0	0	0	0	0	0	0	0	0	0	0	0	0	0	0	0	0	0	0	0	0	0	0	0	0	0	0	0	0	0	0	0	0.00348855	0	0
Archaea _Euryarchaeota _Methanobacteria _Methanobacteriales _Methanobacteriaceae _Methanobrevibacter	0.00726668	0.0166279	0.00961022	0.00531941	0.0112067	0.0109034	0	0	0	0	0	0	0	0	0	0	0	0	0.00800802	0.00651694	0.00575389	0	0	0	0	0	0	0	0	0	0.0228297	0.0243047	0.0217804	0.00810521	0.0155737	0.0175253
Bacteria _Bacteroidetes _Bacteroidia _Bacteroidales _Prevotellaceae _Prevotellaceae_UCG-001	0	0	0	0	0	0	0	0	0	0	0	0	0	0	0	0.166779	0.114118	0.237008	0	0	0	0	0	0	0	0	0	0	0	0	0	0	0	0	0	0
Bacteria _Bacteroidetes _Bacteroidia _Bacteroidales _Prevotellaceae _	0	0	0	0.00159582	0	0	0	0	0	0	0	0	0	0	0	0	0	0.0022345	0	0	0	0	0	0	0	0	0	0.00132031	0	0	0	0	0	0	0.00172612	0
Bacteria _Bacteroidetes _Bacteroidia _Bacteroidales _Prevotellaceae _Paraprevotella	0	0	0	0.00198269	0.00186077	0.00196584	0	0	0	0	0	0	0.00674589	0.0115797	0.0135463	0	0	0	0.00716165	0.00773362	0.00806416	0.0181816	0.0172386	0.0205168	0	0	0	0	0	0	0	0	0	0.105392	0.0657212	0.0573975
Bacteria _Bacteroidetes _Bacteroidia _Bacteroidales _uncultured _	0	0	0	0	0	0	0	0	0	0	0	0	0	0	0	0	0	0	0	0	0	0.00313142	0.00502593	0.005578	0	0	0	0	0	0	0	0	0	0	0	0
Bacteria _Bacteroidetes _Bacteroidia _Bacteroidales _Prevotellaceae _Prevotella_9	0	0	0	0.368248	0.126726	0.103846	0	0	0	0	0	0	0.139742	0.134645	0.0521742	0	0	0	0	0	0	0.183775	0.0251136	0.0789895	0.467162	0.135922	0.442856	0.350673	0.227034	0.178284	0	0	0	0	0	0
Bacteria _Bacteroidetes _Bacteroidia _Bacteroidales _Prevotellaceae _Prevotella_7	0.0343861	0.0113841	0.00612311	0	0	0	0	0	0	0	0	0	0	0	0	0	0	0	0	0	0	0.0184667	0.0041776	0.0110919	0	0	0	0	0	0	0	0	0	0	0	0
Bacteria _Bacteroidetes _Bacteroidia _Bacteroidales _Bacteroidaceae _Bacteroides	0.0921396	0.0280966	0.0577687	0.0104937	0.0168396	0.0171017	0.120518	0.0932605	0.133147	0.253485	0.1618	0.182764	0.0620895	0.0778315	0.104007	0.0395146	0.05591	0.0346827	0.125055	0.116102	0.133691	0.0592809	0.0688104	0.0669359	0.0175677	0	0.0304242	0.0121874	0.0385159	0.0353662	0.089898	0.0457275	0.0465183	0.139475	0.0402545	0.0426892
Bacteria _Bacteroidetes _Bacteroidia _Bacteroidales _Prevotellaceae _Alloprevotella	0	0	0	0.0318681	0.0444396	0.0460952	0	0	0	0	0	0	0	0	0	0	0	0	0	0	0	0.0262147	0.0170465	0.0178881	0.0148896	0.00568218	0.0186083	0	0	0	0	0	0	0	0	0
Bacteria _Bacteroidetes _Bacteroidia _Bacteroidales _Porphyromonadaceae _uncultured	0	0.00156468	0.00158655	0	0	0	0	0	0	0	0	0	0	0	0	0	0.00186844	0.00327635	0	0	0	0	0	0	0	0	0	0	0	0	0	0	0	0	0	0
Bacteria _Bacteroidetes _Bacteroidia _Bacteroidales _Bacteroidales_S24-7_group _uncultured_bacterium	0.0026597	0.00468558	0.00435476	0	0	0	0	0	0	0	0	0	0	0	0	0	0	0	0	0	0	0	0	0	0.00805903	0.00123946	0.0205727	0	0	0	0	0	0	0	0	0
Bacteria _Bacteroidetes _Bacteroidia _Bacteroidales _Porphyromonadaceae _Odoribacter	0	0	0	0	0	0	0	0	0	0.00190084	0	0.00161076	0	0	0.00121424	0	0	0	0.00113284	0	0.00139488	0	0	0	0	0	0	0	0	0	0.00377028	0.00170517	0.00177818	0	0	0
Bacteria _Bacteroidetes _Bacteroidia _Bacteroidales _Rikenellaceae _Rikenellaceae_RC9_gut_group	0	0	0	0.00145075	0.00219756	0.00179396	0	0	0	0	0	0	0.0081087	0.0144698	0.0164301	0	0	0	0	0	0	0	0	0	0	0	0	0	0	0	0	0	0	0	0	0
Bacteria _Bacteroidetes _Bacteroidia _Bacteroidales _Porphyromonadaceae _Butyricimonas	0	0	0	0	0.00178499	0.00175099	0	0	0	0	0	0	0	0	0	0	0.00173377	0.00224821	0.00342457	0	0	0	0	0.00282105	0	0	0	0	0	0	0.00226595	0	0.00137279	0	0	0
Bacteria _Bacteroidetes _Bacteroidia _Bacteroidales _Porphyromonadaceae _Parabacteroides	0.013156	0.00405125	0.0110728	0.00135403	0.00110299	0	0.0119778	0.00485153	0.00497309	0.026757	0.0176617	0.0165547	0.00531494	0.00665399	0.00899294	0.00902502	0.0168243	0.0286372	0.0161983	0.0136212	0.0134257	0.00482359	0.00593828	0.00538565	0	0.00120726	0.00114347	0	0.00479168	0.00425245	0.00693289	0.00501945	0.00492915	0	0	0
Bacteria _Bacteroidetes _Bacteroidia _Bacteroidales _Porphyromonadaceae _Coprobacter	0	0	0	0	0	0	0	0	0	0	0	0	0	0	0	0	0	0	0.00199224	0	0	0	0	0	0	0	0	0	0	0	0	0	0	0.00186996	0	0
Bacteria _Bacteroidetes _Bacteroidia _Bacteroidales _Porphyromonadaceae _Barnesiella	0.000949893	0	0	0.0011606	0.00174289	0.00110646	0	0	0	0.00633613	0.00190974	0.00328077	0	0	0	0.0163237	0.0138197	0.0203847	0.00225266	0	0	0.00801939	0.00909149	0.00929666	0	0	0.00277561	0.00242733	0.00663229	0.00559906	0.00706523	0.0053797	0.00728777	0	0	0
Bacteria _Bacteroidetes _Bacteroidia _Bacteroidales _Bacteroidales_S24-7_group _gut_metagenome	0	0	0	0.0011606	0.00166712	0.00141798	0	0	0	0	0	0	0	0	0	0	0	0	0	0	0	0	0	0	0	0	0	0	0	0	0	0	0	0	0	0
Bacteria _Firmicutes _Clostridia _Clostridiales _Ruminococcaceae _Faecalibacterium	0.0676324	0.0415613	0.0540668	0.0454567	0.0591321	0.0546568	0.116215	0.158464	0.152198	0.166416	0.203408	0.193242	0.144321	0.108288	0.124118	0.0591132	0.0707312	0.0452932	0.0626579	0.0936705	0.102829	0.0955521	0.135076	0.101109	0.0696484	0.0020604	0.0467944	0.151287	0.147903	0.142457	0.0989294	0.0818003	0.0691739	0.0113976	0.00434105	0.00465897
Bacteria _Firmicutes _Clostridia _Clostridiales _Ruminococcaceae _Subdoligranulum	0.0175255	0.0182856	0.0229637	0.0182794	0.0241227	0.0263401	0.0586765	0.0790858	0.0720179	0.009491	0.0101717	0.00946522	0.0326528	0.0342205	0.0407908	0.0467118	0.05304	0.0388913	0.0364983	0.0471149	0.0567107	0.0219751	0.0227928	0.0203885	0.0247586	0.0338677	0.0549746	0.0188499	0.0246125	0.0269322	0.0550796	0.0408281	0.0366323	0.15078	0.215932	0.233111
Bacteria _Firmicutes _Clostridia _Clostridiales _Lachnospiraceae _Howardella	0	0	0	0	0	0	0	0	0	0	0	0	0	0	0	0	0	0	0	0	0.00108975	0	0	0	0	0	0	0	0	0	0	0	0	0	0	0
Bacteria _Firmicutes _Clostridia _Clostridiales _Lachnospiraceae _[Ruminococcus]_gnavus_group	0	0	0	0	0	0	0	0	0	0	0	0	0	0	0	0	0	0	0	0	0	0.00455229	0.00369742	0.00435981	0	0	0	0	0	0	0	0	0	0	0	0
Bacteria _Firmicutes _Clostridia _Clostridiales _Lachnospiraceae _Dorea	0.00935645	0.0116125	0.011048	0.0120896	0.0192813	0.0183801	0.0216299	0.0237608	0.023105	0.0217805	0.0230794	0.0264347	0.0171032	0.0199908	0.0164301	0.0127569	0.0126414	0.00895171	0.0163676	0.0148939	0.0160411	0.014388	0.015542	0.0201962	0.0164539	0.0198152	0.0195074	0.0145538	0.0196839	0.0203763	0.00825357	0.00927038	0.00935156	0.0300665	0.0371888	0.0431226
Bacteria _Firmicutes _Clostridia _Clostridiales _Lachnospiraceae _[Eubacterium]_ventriosum_group	0.0017573	0	0	0	0	0	0.00161144	0	0	0.00307566	0.00220771	0.00276361	0	0	0	0.00222135	0.00227242	0.00171357	0.00441418	0.00416748	0.00414106	0	0	0	0	0	0	0.00434686	0.0029967	0.00240972	0.00292494	0.00105673	0	0	0	0
Bacteria _Firmicutes _Clostridia _Clostridiales _Lachnospiraceae _Pseudobutyrivibrio	0	0	0	0	0	0	0	0	0	0.00145203	0	0	0	0	0	0	0	0	0	0	0	0	0	0	0	0	0	0	0	0	0	0	0	0	0	0
Bacteria _Firmicutes _Clostridia _Clostridiales _Lachnospiraceae _Lachnospiraceae_UCG-001	0.00128236	0	0	0	0	0	0.00456852	0	0	0	0	0	0.00539671	0	0	0	0	0	0.00312508	0.00265712	0.0021795	0.00204163	0.00200077	0.00160287	0	0	0	0	0.00281416	0.00276409	0	0	0	0	0	0
Bacteria _Firmicutes _Clostridia _Clostridiales _Lachnospiraceae _Roseburia	0.0295892	0.0244598	0.0253518	0.0143624	0.0168648	0.0194435	0.012036	0.00415011	0.00467079	0.0224273	0.0229846	0.0234233	0.0158358	0.0103699	0.0111558	0.0127315	0.0118587	0.00995243	0.057176	0.0554079	0.0521773	0.0151007	0.0169825	0.0153235	0.00868148	0	0.00323495	0.0166968	0.0174782	0.0221128	0.0300515	0.0249532	0.0267556	0.0354679	0.0157154	0.0168752
Bacteria _Firmicutes _Clostridia _Clostridiales _Lachnospiraceae _	0.0800285	0.0921977	0.0900948	0.0288215	0.0321804	0.0333441	0.0841854	0.0448036	0.0370225	0.0298722	0.0488271	0.0519267	0.0572242	0.0344414	0.0355923	0.0361508	0.0431592	0.0307621	0.0676059	0.0654071	0.0606338	0.0241271	0.0298355	0.0282106	0.0398201	0.0035574	0.0178167	0.0280616	0.0285219	0.0317517	0.055166	0.0572794	0.0505537	0.0702676	0.0387732	0.0415245
Bacteria _Firmicutes _Clostridia _Clostridiales _Lachnospiraceae _Lachnoclostridium	0.00384707	0	0	0.00198269	0.00197865	0.00184767	0.00926995	0.00561141	0.00667425	0	0.00157113	0.00119056	0.00576467	0.00404232	0.00333915	0	0	0	0.00497409	0.0012866	0.00462055	0	0.00267303	0.00320574	0	0	0	0.00208202	0	0.00290584	0.00385671	0.00182526	0.00142807	0.00188835	0.0011078	0
Bacteria _Firmicutes _Clostridia _Clostridiales _Lachnospiraceae _Tyzzerella_4	0	0	0	0	0	0	0	0	0	0.00146523	0	0	0	0	0	0	0	0	0	0	0	0	0	0	0	0	0	0	0	0	0	0	0	0	0	0
Bacteria _Firmicutes _Clostridia _Clostridiales _Lachnospiraceae _Coprococcus_3	0.00826407	0.0104368	0.00944495	0.00280478	0.00465614	0.0045225	0.00586432	0.0053776	0.00583256	0.00277206	0.0026005	0.00279054	0.00930797	0.00511772	0.00512256	0.00276716	0.0029289	0.00279655	0.0044272	0.00444718	0.00435901	0.00309924	0.00372943	0.00544977	0.00614256	0.00141652	0.0113663	0.00358514	0.00494379	0.00524469	0.00741903	0.00811759	0.00756417	0.00156954	0.00233154	0.00222114
Bacteria _Firmicutes _Clostridia _Clostridiales _Lachnospiraceae _[Ruminococcus]_torques_group	0.0100689	0.0097856	0.0110894	0.00541612	0.00855449	0.00881942	0.00982648	0.00876783	0.00914598	0.0049897	0.00610846	0.00657232	0.0127014	0.0105619	0.00967595	0.00443	0.00547064	0.00424966	0.00368499	0.00521634	0.00444619	0.00791363	0.00723478	0.00897608	0.00698613	0.00468418	0.00662627	0.0163616	0.0196535	0.0239555	0.00377568	0.00446707	0.00400781	0.00630882	0.00577089	0.00644672
Bacteria _Firmicutes _Clostridia _Clostridiales _Lachnospiraceae _Butyrivibrio	0	0	0	0	0	0	0	0	0	0	0	0	0	0	0	0	0	0	0	0	0	0	0	0	0	0	0	0	0	0	0.00469125	0.00415486	0.00379591	0	0	0
Bacteria _Firmicutes _Clostridia _Clostridiales _Lachnospiraceae _Lachnospiraceae_NK4A136_group	0.00954643	0.0051423	0.0101225	0.0058997	0.00657585	0.00600494	0.00524965	0.00508534	0.0057318	0.00174244	0.00307455	0.00289829	0.00851754	0.00915044	0.00755104	0.0119064	0.0144172	0.0111451	0.0118493	0.0103488	0.0103744	0.0164204	0.0202798	0.0209656	0	0	0.00141712	0.00340233	0.00737766	0.00722917	0.00857496	0.00749315	0.00635722	0.00206615	0.002499	0.00281705
Bacteria _Firmicutes _Clostridia _Clostridiales _Lachnospiraceae _Fusicatenibacter	0.0231299	0.0247135	0.0196006	0.00648	0.00899232	0.00849715	0.0164052	0.0119242	0.0130936	0.049963	0.0641727	0.0611118	0.0352285	0.0280562	0.0240191	0.00958353	0.00938426	0.00844449	0.0292586	0.0288927	0.0258053	0.0117716	0.0131891	0.0131436	0.010729	0	0.00463253	0.0236233	0.0265139	0.0292002	0.0083616	0.008718	0.00878955	0.0471843	0.0557638	0.0597811
Bacteria _Firmicutes _Clostridia _Clostridiales _Lachnospiraceae _uncultured	0.0053669	0.00379752	0.00470182	0	0.00111141	0	0.00487586	0.00365326	0.00312967	0.0126723	0.0122982	0.0114046	0.00125378	0	0	0.00116779	0.00120354	0	0.0100003	0.0100971	0.010418	0.00641459	0.00481785	0.00480862	0.00235055	0	0	0.00468201	0.00428969	0.005918	0.00378379	0.0033383	0.00319704	0	0	0.00268162
Bacteria _Firmicutes _Clostridia _Clostridiales _Lachnospiraceae _Lachnospiraceae_FCS020_group	0.00360959	0.0037214	0.0027021	0	0	0.00145021	0	0.00187047	0.0016004	0.00392048	0.00377885	0.00329155	0.00136281	0.0022468	0.00140396	0.00128203	0	0	0	0	0	0.0029245	0.0033933	0.0042957	0.00158069	0	0.00175919	0.00214296	0.00330093	0.00379177	0	0	0	0.00319426	0.00131391	0.00162522
Bacteria _Firmicutes _Clostridia _Clostridiales _Lachnospiraceae _Marvinbryantia	0.0017573	0.00329852	0.00148739	0	0.00303954	0.0018047	0	0.00108136	0	0	0	0	0	0	0	0	0	0	0.00131514	0.00383185	0.00231027	0.0016048	0.00332928	0.00153876	0	0	0.00147576	0	0	0	0.0017366	0.0021855	0.00440399	0.00180865	0.00243459	0.00276288
Bacteria _Firmicutes _Clostridia _Clostridiales _Lachnospiraceae _Lachnospiraceae_UCG-004	0	0	0	0	0	0	0.00361329	0	0	0	0	0	0	0	0	0	0	0	0.00330738	0	0.00187437	0	0	0	0	0	0	0	0	0	0	0	0	0.00560988	0.00307867	0.00417141
Bacteria _Firmicutes _Clostridia _Clostridiales _Lachnospiraceae _[Ruminococcus]_gauvreauii_group	0.0192828	0.0271916	0.0218069	0.00768896	0.0147093	0.0140294	0.0044107	0.00295183	0.00273253	0	0	0	0.0119791	0.0152475	0.014495	0	0.00212093	0.00241271	0.00699237	0.00787346	0.00767185	0.00959659	0.0116845	0.0110278	0.00233417	0.0104147	0.00397772	0.0060531	0.00686046	0.00772529	0.00618748	0.00658053	0.00620059	0	0	0
Bacteria _Firmicutes _Clostridia _Clostridiales _Lachnospiraceae _Blautia	0.0902398	0.134749	0.088847	0.0593356	0.104287	0.0999355	0.117735	0.169219	0.135566	0.0821453	0.111957	0.108826	0.103423	0.133973	0.122979	0.0657646	0.0728521	0.0735465	0.0897029	0.109222	0.100083	0.109241	0.131971	0.123357	0.0585508	0.0195738	0.0556392	0.0475006	0.0630219	0.0655941	0.0535132	0.0563668	0.0853802	0.0637626	0.060955	0.0661466
Bacteria _Firmicutes _Clostridia _Clostridiales _Ruminococcaceae _Ruminococcaceae_UCG-014	0.0103538	0.00723136	0.00942016	0.0139272	0.0296292	0.0281878	0	0	0	0	0	0	0.00387037	0.0027653	0.00455339	0.0396288	0.0392035	0.020933	0.0114196	0.00667077	0.0108103	0.00273137	0.0031212	0.00339809	0	0.00159359	0.00155395	0	0	0	0.0103143	0.010231	0.00763788	0	0	0
Bacteria _Proteobacteria _Alphaproteobacteria _Rhodospirillales _Rhodospirillaceae _uncultured	0.00147233	0	0	0	0	0	0	0	0	0.00293046	0	0.0011313	0	0	0	0	0	0	0	0	0	0	0	0	0	0	0	0	0	0	0	0	0	0	0	0
Bacteria _Firmicutes _Erysipelotrichia _Erysipelotrichales _Erysipelotrichaceae _Catenisphaera	0	0	0	0	0	0	0	0	0	0	0	0	0	0	0	0	0	0	0	0	0	0.0134867	0.0117805	0.0102584	0	0	0	0	0	0	0	0	0	0	0	0
Bacteria _Firmicutes _Erysipelotrichia _Erysipelotrichales _Erysipelotrichaceae _uncultured	0	0	0	0	0	0	0	0	0	0	0	0	0	0	0	0	0	0	0	0	0	0	0	0	0	0	0	0	0	0	0.00148813	0.00175321	0.00142807	0	0	0
Bacteria _Firmicutes _Erysipelotrichia _Erysipelotrichales _Erysipelotrichaceae _Solobacterium	0	0	0	0	0	0	0	0	0	0	0	0	0	0	0	0	0	0	0	0	0	0	0.00185671	0.00275694	0	0	0	0	0	0	0	0	0	0	0	0
Bacteria _Bacteroidetes _Bacteroidia _Bacteroidales _Rikenellaceae _Alistipes	0.00522441	0.00316319	0.00618921	0.0020794	0.00346895	0.00385648	0.0045436	0.00838789	0.0085651	0.0204208	0.0116887	0.0128645	0.00141732	0.00157468	0.00273203	0.0121095	0.0136345	0.0179445	0.0082424	0.00706234	0.00841289	0.00201404	0.00251296	0.00205168	0.00215399	0.00808061	0.00841478	0.00228515	0.00902052	0.00846947	0.0311832	0.0340314	0.0320441	0.0076086	0.0109492	0.0110786
Bacteria _Tenericutes _Mollicutes _Anaeroplasmatales _Anaeroplasmataceae _Anaeroplasma	0.00156732	0.00310399	0.00331358	0	0	0	0	0	0	0	0	0	0	0	0	0	0.00308881	0.00264576	0	0	0	0	0	0	0	0	0	0	0	0	0	0	0	0	0	0
Bacteria _Tenericutes _Mollicutes _Mollicutes_RF9 _uncultured_bacterium _<empty>	0	0	0	0	0.00410043	0.00432914	0	0	0	0	0	0	0	0	0	0.00397304	0.00425869	0.00448271	0.00864606	0.00418147	0.00470773	0	0	0	0	0	0	0	0	0	0.017709	0.0202219	0.00986751	0	0	0
Bacteria _Firmicutes _Clostridia _Clostridiales _Lachnospiraceae _Coprococcus_2	0.0156732	0.00860997	0.00850294	0.00125731	0.00134716	0.00142873	0	0	0	0	0	0	0.0175257	0.0150363	0.017227	0.00104086	0.00111096	0	0.0406391	0.0401784	0.0444183	0	0	0	0.0130796	0	0.0122166	0.00123906	0.0115457	0.0139622	0	0	0	0.0055547	0.00401901	0.0046048
Bacteria _Firmicutes _Clostridia _Clostridiales _Lachnospiraceae _Tyzzerella_3	0	0	0	0	0	0	0	0	0	0.00192724	0.00215354	0.00218718	0	0	0	0	0	0	0.00298185	0.0023075	0.0026154	0	0	0	0	0	0	0	0	0	0	0	0	0.0015818	0.00188069	0.00195027
Bacteria _Firmicutes _Clostridia _Clostridiales _Ruminococcaceae _Ruminococcaceae_UCG-010	0.0027072	0.00172538	0.00175182	0	0	0	0	0	0	0	0	0	0	0	0	0	0	0	0	0	0	0	0	0	0	0	0	0	0	0	0.00560681	0.00775734	0.00529768	0.00122007	0.001739	0.00262744
Bacteria _Firmicutes _Clostridia _Clostridiales _Clostridiales_vadinBB60_group _	0	0	0	0	0	0	0	0	0	0	0	0	0	0	0	0	0	0	0	0	0	0	0	0	0	0	0	0	0	0	0.0127234	0.0138335	0.0127237	0	0.00112069	0.00113766
Bacteria _Firmicutes _Clostridia _Clostridiales _Clostridiales_vadinBB60_group _uncultured_bacterium	0	0.00155622	0.00221456	0	0.00114509	0.00119239	0	0	0	0	0	0	0	0	0	0	0	0	0	0	0	0	0	0	0	0	0	0	0	0	0	0.00151304	0.00132672	0	0	0
Bacteria _Firmicutes _Clostridia _Clostridiales _Ruminococcaceae _Ruminococcaceae_UCG-003	0	0	0	0.0020794	0.00186077	0.00184767	0	0	0	0	0	0	0	0	0	0.00152321	0.00230609	0.00234417	0.00131514	0	0	0	0	0.00115407	0	0	0.0011337	0	0	0	0	0.00136894	0.00102268	0	0.00211256	0.00260036
Bacteria _Firmicutes _Clostridia _Clostridiales _Ruminococcaceae _Ruminococcaceae_UCG-002	0.0147708	0.0197488	0.0207822	0.00812418	0.0125707	0.011086	0	0	0	0.00382808	0.00360277	0.00376562	0.00283464	0.00251565	0.00466722	0.0124142	0.0135756	0.0108846	0.00576838	0.00566386	0.00640774	0.00944485	0.0119246	0.0151952	0.00581495	0.00349301	0.0157936	0.00374764	0.00800134	0.00889472	0.025525	0.0259619	0.0231992	0.00614328	0.00919736	0.0116745
Bacteria _Firmicutes _Clostridia _Clostridiales _Ruminococcaceae _Ruminiclostridium_9	0	0.00114179	0	0	0	0	0.00108814	0	0.00133959	0.00162363	0.00116481	0.00114746	0	0	0	0	0	0	0	0	0	0	0	0	0	0	0	0	0	0	0.0013882	0.00172919	0.00129908	0.00212133	0.00355528	0.00395471
Bacteria _Firmicutes _Clostridia _Clostridiales _Ruminococcaceae _Flavonifractor	0	0	0	0	0	0	0.00257499	0.0021335	0.00257842	0	0	0	0	0	0	0	0	0	0	0	0	0	0	0	0	0	0	0	0	0	0	0	0	0	0.00416071	0.00517363
Bacteria _Firmicutes _Clostridia _Clostridiales _Ruminococcaceae _Ruminococcaceae_UCG-008	0	0	0	0	0	0	0	0	0	0	0	0	0	0	0	0	0	0	0	0	0	0	0	0	0.0015643	0	0.00132916	0	0	0	0	0	0	0	0	0
Bacteria _Firmicutes _Clostridia _Clostridiales _Ruminococcaceae _Ruminococcaceae_UCG-013	0.00512942	0.00758659	0.00628837	0	0.00284588	0.00304007	0.00284079	0.00248422	0.00310003	0	0	0	0.00411568	0.00439759	0.00531229	0.00272908	0.00393886	0.00246754	0.00638037	0.0059016	0.00640774	0.00178413	0.00204879	0.00262871	0	0	0	0.00252889	0.00517197	0.00577625	0.00142331	0.00307412	0.0021375	0	0	0
Bacteria _Firmicutes _Clostridia _Clostridiales _Ruminococcaceae _Ruminococcaceae_UCG-005	0.00360959	0.00419503	0.00393333	0.00488418	0.00877341	0.0113224	0	0	0	0	0	0	0	0	0	0.00667674	0.00895502	0.00714217	0.0048569	0.00399966	0.00435901	0.00151743	0.00597029	0.00769379	0	0.00164188	0.00550235	0	0.00257077	0.00357915	0.0142817	0.0162592	0.0166762	0.0120658	0.0191032	0.0215342
Bacteria _Firmicutes _Clostridia _Clostridiales _Ruminococcaceae _Ruminiclostridium_6	0.00655426	0.00733285	0.00811456	0	0	0	0	0	0	0	0	0	0.00153997	0.00206437	0.00239053	0.00204364	0.00305514	0.00150794	0.00820334	0.00716024	0.00636415	0	0	0	0	0	0	0	0	0	0.00402686	0.00377059	0.00294828	0	0	0
Bacteria _Firmicutes _Clostridia _Clostridiales _Ruminococcaceae _Anaerotruncus	0	0	0	0	0.00223966	0.00162209	0	0	0	0	0	0	0	0	0	0	0	0	0	0	0	0.00227155	0.00140854	0.00397512	0	0	0	0	0	0	0	0	0	0	0	0
Bacteria _Firmicutes _Clostridia _Clostridiales _Ruminococcaceae _[Eubacterium]_coprostanoligenes_group	0.0126811	0.0227344	0.019113	0.0121379	0.0196518	0.0216779	0.00662851	0.0066051	0.0082628	0.00157083	0.00220771	0.00220873	0.00695031	0.00705727	0.0100175	0.0048235	0.00589988	0.00423595	0.012904	0.00647498	0.0092411	0.00427639	0.00409757	0.00269283	0.00650292	0.0634859	0.0131744	0.00969917	0.0113935	0.013785	0.0184517	0.0141938	0.0120142	0.0124214	0.0155479	0.0177149
Bacteria _Firmicutes _Clostridia _Clostridiales _Ruminococcaceae _Ruminococcus_1	0.00764664	0.00286717	0.00177661	0.0209875	0.0173868	0.0166291	0.00327272	0.00385784	0.00358015	0.00819737	0.0105781	0.0119379	0.0124288	0.00124822	0.00330121	0.0389053	0.0315867	0.0280889	0.0210292	0.0122647	0.0137309	0	0	0	0.00221132	0	0	0	0.00527845	0.00637868	0.011986	0.00955858	0.00864214	0.0114098	0.00578377	0.00679885
Bacteria _Firmicutes _Clostridia _Clostridiales _Ruminococcaceae _Hydrogenoanaerobacterium	0	0	0	0	0	0	0	0	0	0	0	0	0	0	0	0	0	0	0	0	0	0	0	0	0	0	0	0	0	0	0	0.00158509	0.00127144	0	0	0
Bacteria _Firmicutes _Clostridia _Clostridiales _Ruminococcaceae _	0	0	0	0.00183761	0.00268591	0.00282522	0	0	0	0	0	0	0	0	0	0	0	0	0	0	0	0	0	0	0	0	0	0	0	0	0	0	0	0	0	0
Bacteria _Firmicutes _Clostridia _Clostridiales _Ruminococcaceae _Ruminococcus_2	0.0536215	0.0276991	0.058058	0.0999081	0.110055	0.121055	0.106197	0.134469	0.10971	0	0	0	0	0	0	0.0219342	0.0296761	0.0313927	0.0484908	0.0426538	0.0404952	0.04195	0.0418721	0.0544335	0.0128093	0.00449102	0.0156665	0.00311795	0.00538493	0.00733548	0.0693829	0.0575196	0.0604304	0.0765764	0.0950522	0.0953194
Bacteria _Firmicutes _Clostridia _Clostridiales _Ruminococcaceae _Ruminiclostridium_5	0.0100214	0.0115533	0.0115356	0	0.00115351	0	0	0.00175357	0.00108471	0	0	0	0	0	0	0.00194209	0.00296256	0.00233046	0.00106774	0	0.00122052	0.00147145	0.00422562	0.00384689	0	0	0	0	0	0	0.00204449	0.00252174	0.0011056	0	0.00118509	0
Bacteria _Firmicutes _Clostridia _Clostridiales _Ruminococcaceae _uncultured	0.00151983	0.00196219	0.00161134	0	0	0	0	0.00160743	0	0.00447489	0.00182847	0.00349087	0	0	0	0.0578439	0.0467193	0.0352174	0.0122269	0.012027	0.0133386	0.00108519	0.00118446	0.00339809	0	0	0	0	0	0	0.0045184	0.00708487	0.00469882	0.00624751	0.0121601	0.0133539
Bacteria _Firmicutes _Clostridia _Clostridiales _Ruminococcaceae _Ruminococcaceae_NK4A214_group	0.0017573	0.00271493	0.0023633	0.00604478	0.0105921	0.0123859	0	0	0	0.00385448	0.00167949	0.00189628	0	0	0.0011004	0.00979932	0.0107225	0.00932184	0.00354176	0.00286689	0.00344362	0.00112658	0.00115244	0	0.0027191	0.00790355	0.00768178	0.00144218	0.00225133	0.00198448	0.031618	0.0394111	0.0339605	0.00700163	0.00823125	0.00888456
Bacteria _Firmicutes _Clostridia _Clostridiales _Lachnospiraceae _[Eubacterium]_ruminantium_group	0.0062218	0.0072229	0.00723039	0.00222448	0.00398255	0.00360941	0	0	0	0	0	0	0	0	0	0	0	0	0.00385427	0.00365004	0.00357439	0	0	0	0	0	0	0	0	0	0	0	0	0	0	0
Bacteria _Firmicutes _Clostridia _Clostridiales _Lachnospiraceae _Lachnospiraceae_UCG-008	0	0	0	0	0	0	0	0	0	0	0	0	0	0	0	0	0	0	0	0	0	0	0	0	0	0	0	0	0	0.00127574	0	0	0	0	0	0
Bacteria _Firmicutes _Clostridia _Clostridiales _Lachnospiraceae _[Bacteroides]_pectinophilus_group	0	0	0	0	0	0	0	0	0	0	0	0	0	0	0	0	0	0	0	0	0	0.0123188	0.0132851	0.0178239	0	0	0	0	0	0	0	0	0	0	0	0
Bacteria _Firmicutes _Clostridia _Clostridiales _Lachnospiraceae _Lachnospira	0.00750416	0.00899057	0.00890784	0.00502926	0.0060033	0.00559673	0.00536594	0.00222118	0.00405434	0.00195364	0.00613555	0.00631374	0.00444275	0	0.00132807	0.00619439	0.010714	0.00821144	0.0143103	0.0126143	0.0122052	0.00794122	0.00699469	0.00750144	0.0220723	0	0.00809226	0.00599216	0.00745372	0.00875297	0.00500184	0.00384264	0.00226649	0	0	0
Bacteria _Firmicutes _Clostridia _Clostridiales _Lachnospiraceae _[Eubacterium]_eligens_group	0.0071242	0.00773037	0.00832115	0.00855941	0.0105921	0.0105167	0	0.00131517	0.00187899	0.00780136	0.00872251	0.00937364	0.00347516	0.0016611	0.00182135	0	0	0	0.00343759	0.00307667	0.00392311	0.00468564	0.00355336	0.00378278	0	0	0.00195465	0.0045906	0.00742329	0.00669761	0.00584988	0.00593208	0.00494758	0.00515619	0.00637632	0.00666342
Bacteria _Firmicutes _Clostridia _Clostridiales _Lachnospiraceae _Coprococcus_1	0.00455949	0.00467713	0.00480924	0.00280478	0.00521184	0.00567193	0	0	0.00161225	0.00547811	0.0059053	0.00629219	0.00264384	0.00199716	0.00235258	0.0023229	0.00278582	0.00226192	0.00393239	0.00374794	0.00387952	0.00357746	0.00438568	0.00551388	0.00138412	0	0.00141712	0.00288436	0.00369644	0.00464226	0.00748655	0.00706086	0.00555566	0.00385028	0.00619598	0.00609459
Bacteria _Firmicutes _Clostridia _Clostridiales _Lachnospiraceae _[Eubacterium]_hallii_group	0.0123486	0.00292638	0.00317311	0.0115576	0.0166796	0.0162746	0.0104162	0.0123334	0.0122579	0.0186388	0.0141402	0.0142113	0.0125923	0.0193763	0.0155195	0.00873307	0.00967041	0.00871866	0.0107685	0.0109921	0.0129898	0.0331811	0.0617837	0.0625761	0.00857501	0	0.00219898	0.00301639	0.00362038	0.00506751	0.0247364	0.0350161	0.0312978	0.0185831	0.00726514	0.00763855
Bacteria _Firmicutes _Clostridia _Clostridiales _Lachnospiraceae _[Eubacterium]_xylanophilum_group	0.00403705	0.00235125	0.00206582	0	0	0	0	0	0	0	0.00474049	0.00495079	0.00160811	0	0	0.00284332	0.00181794	0.00157649	0.00250007	0.00187397	0.00170001	0	0	0	0	0	0	0	0	0	0	0.00129689	0	0	0	0
Bacteria _Firmicutes _Clostridia _Clostridiales _Lachnospiraceae _Lachnospiraceae_ND3007_group	0.00930895	0.0134055	0.00902353	0.00188597	0.00287956	0.0023633	0.0084227	0.011895	0.00720179	0.00122763	0.0040091	0.00350703	0.0187795	0.0205573	0.0138119	0.00864422	0.00690143	0.00904766	0.0154301	0.0134115	0.0144283	0.0053294	0.00622639	0.00596268	0.00444721	0.0362823	0.0124902	0.00754606	0.0104808	0.00871753	0.00610645	0.00134493	0.00407231	0.00637626	0.00251188	0.00341297
Bacteria _Firmicutes _Clostridia _Clostridiales _Lachnospiraceae _Anaerostipes	0.0150558	0.0066224	0.00589173	0.00425552	0.00551495	0.00544634	0.0164633	0.0102876	0.00821538	0.0500158	0.039319	0.0358946	0.0213415	0.00622191	0.00671625	0.00503929	0.00554639	0.00492138	0.00722675	0.00669874	0.00671287	0.0187701	0.0282028	0.0280823	0.00310404	0	0	0.00885621	0.00701258	0.00623693	0.0223462	0.0274989	0.0259909	0.0300727	0.0198246	0.022103
Bacteria _Firmicutes _Clostridia _Clostridiales _Peptostreptococcaceae _Intestinibacter	0	0	0	0	0	0	0	0	0	0.00166324	0.00232961	0.00308684	0	0	0	0.0289283	0.015444	0.0157375	0	0	0	0	0	0	0.00150697	0	0	0.0288639	0.0208248	0.0269676	0	0	0	0.0156034	0.0125594	0.0144103
Bacteria _Firmicutes _Clostridia _Clostridiales _Christensenellaceae _uncultured	0	0	0	0	0	0	0	0	0	0	0	0	0	0	0	0	0	0.00100073	0	0	0	0	0	0	0	0	0	0	0	0	0	0	0	0	0	0
Bacteria _Firmicutes _Clostridia _Clostridiales _Ruminococcaceae _Butyricicoccus	0.00517692	0.00507464	0.00394986	0.00730209	0.00661794	0.00596197	0.00593077	0.0102876	0.00784195	0.00217804	0.00457796	0.00376023	0.00332525	0.00313976	0.00485695	0.00302103	0.00293731	0.00257721	0.00451835	0.00383185	0.00405388	0.00359125	0.00270504	0.00416747	0.00906641	0	0.00890344	0.0100546	0.0079557	0.00928453	0.00263596	0.00211345	0.00230334	0	0	0
Bacteria _Firmicutes _Clostridia _Clostridiales _Ruminococcaceae _Ruminococcaceae_UCG-004	0	0	0	0.00169254	0.00176815	0.00184767	0.00176096	0.00254267	0.00171895	0.00294366	0.00251923	0.00246731	0	0	0	0	0	0	0	0	0	0	0	0	0	0	0.00141712	0	0.00155159	0.00240972	0	0	0	0.00435915	0.00564208	0.0071239
Bacteria _Tenericutes _Mollicutes _NB1-n _ _	0	0	0.00116513	0	0	0	0	0	0	0	0	0	0	0	0	0	0	0	0	0	0	0	0	0	0	0	0	0	0	0	0.00263866	0.00187329	0.00132672	0	0	0
Bacteria _Firmicutes _Bacilli _Lactobacillales _Lactobacillaceae _Lactobacillus	0	0	0	0	0	0	0.0018191	0.00277648	0.00170709	0	0	0	0	0	0	0	0	0	0	0	0	0	0	0	0.00592961	0	0.00436865	0	0	0	0	0	0	0.00135495	0.00294985	0.00295249
Bacteria _Firmicutes _Bacilli _Lactobacillales _Streptococcaceae _Streptococcus	0.0120636	0.0143528	0.0109323	0.00246627	0.00207968	0.00224514	0.00990124	0.00412088	0.0109479	0.0132531	0.0198559	0.019189	0.00894001	0.0130967	0.011004	0	0	0	0.00837261	0.00770565	0.00819494	0.00415684	0	0	0.00179363	0.00144871	0.00154418	0.00444842	0.00419842	0.00503207	0.00226865	0.00329026	0.00207301	0.00837497	0.00874651	0.0075302
Bacteria _Firmicutes _Negativicutes _Selenomonadales _Acidaminococcaceae _Acidaminococcus	0	0	0	0	0	0	0	0	0	0	0	0	0	0	0	0	0	0	0	0	0	0	0	0	0	0	0	0.00125937	0	0	0	0	0	0	0	0
Bacteria _Firmicutes _Negativicutes _Selenomonadales _Veillonellaceae _Megamonas	0	0	0	0.00401373	0.00104405	0	0	0	0	0	0	0	0	0	0	0.00691791	0.00411561	0.0041537	0	0	0	0	0	0	0	0	0	0	0	0	0	0	0	0	0	0
Bacteria _Firmicutes _Negativicutes _Selenomonadales _Veillonellaceae _Dialister	0.0159107	0.00994629	0.00861862	0	0	0	0.0254342	0.00792027	0.00512127	0.0387164	0.023716	0.0246677	0.0122789	0.0116565	0.00994156	0	0	0	0.0167713	0.00932789	0.00802058	0.0131786	0.0170626	0.0159646	0	0	0	0.0321241	0.0338003	0.0366065	0.0145518	0.0124646	0.0108902	0	0	0
Bacteria _Firmicutes _Negativicutes _Selenomonadales _Veillonellaceae _Veillonella	0	0	0	0	0	0	0	0	0	0	0	0	0	0	0	0	0	0	0	0	0	0	0	0	0	0	0	0.00331092	0	0	0	0	0	0	0	0
Bacteria _Firmicutes _Clostridia _Clostridiales _Peptococcaceae _uncultured	0	0	0	0	0	0	0	0	0	0	0	0	0	0	0	0	0	0	0	0	0	0	0	0	0	0	0	0	0	0	0	0	0	0.00206002	0	0
Bacteria _Tenericutes _Mollicutes _Mollicutes_RF9 _gut_metagenome _<empty>	0	0	0	0	0	0	0	0	0	0	0	0	0	0	0	0.00431576	0.00324872	0.00256351	0	0	0	0	0	0	0	0	0	0	0	0	0	0	0	0	0	0
Bacteria _Firmicutes _Clostridia _Clostridiales _ _	0	0	0	0	0	0	0	0	0	0	0	0	0	0	0	0	0	0	0	0	0	0.00174274	0	0	0	0	0	0	0	0	0	0	0	0	0	0
Bacteria _Firmicutes _Clostridia _Clostridiales _Family_XIII _Family_XIII_AD3011_group	0	0	0	0	0.00122929	0	0	0	0	0	0	0	0	0	0	0	0	0	0	0	0	0	0	0	0	0.00209259	0	0	0	0	0	0	0	0.00779866	0.0134998	0.0141394
Bacteria _Firmicutes _Clostridia _Clostridiales _Peptostreptococcaceae _Terrisporobacter	0	0	0	0	0	0	0	0	0	0	0	0	0	0	0	0.015524	0.0136934	0.0118031	0	0	0	0	0	0	0	0	0	0.0145335	0.0123215	0.0143166	0	0	0	0	0	0
Bacteria _Firmicutes _Clostridia _Clostridiales _Peptostreptococcaceae _	0	0.0021821	0.00212367	0.00720538	0.0106931	0.011129	0.00590585	0.0102876	0.00854731	0.00195364	0.00215354	0.00211176	0	0	0	0.0171996	0.0141816	0.0169712	0.00156254	0.00173412	0	0.0126315	0.0121807	0.0149388	0.0303278	0.0574174	0.0313917	0.0252686	0.0203988	0.024239	0	0	0	0.00370927	0.00730378	0.00842407
Bacteria _Firmicutes _Clostridia _Clostridiales _Clostridiaceae_1 _Clostridium_sensu_stricto_1	0.00189979	0	0	0	0	0	0	0	0	0.00729975	0.00788276	0.00941673	0	0	0	0.0158414	0.0169758	0.0168067	0.00244798	0.00130059	0.00143847	0.0214509	0.0224566	0.029557	0.0131778	0	0.00356724	0.0281936	0.0326899	0.0389808	0	0	0	0.00736949	0.0137445	0.0162251
Bacteria _Firmicutes _Erysipelotrichia _Erysipelotrichales _Erysipelotrichaceae _Turicibacter	0	0	0	0	0	0	0	0	0	0	0	0	0	0	0	0.00502659	0.00453643	0.00397549	0	0	0	0	0	0	0.0108273	0.00268817	0.00650899	0	0	0	0	0	0	0	0	0
Bacteria _Tenericutes _Mollicutes _Mollicutes_RF9 _ _	0.00128236	0	0.00129734	0	0	0	0	0	0	0	0	0	0	0	0	0.00478542	0.00342546	0.00327635	0	0	0	0	0	0	0	0	0	0	0	0	0	0	0	0	0	0
Bacteria _Firmicutes _Clostridia _Clostridiales _Christensenellaceae _Christensenellaceae_R-7_group	0.0395156	0.064727	0.0685358	0.00348179	0.00553179	0.00489849	0	0	0	0.00378848	0.00391429	0.00373329	0.00178528	0.00409993	0.00333915	0.0253107	0.0308544	0.0254568	0.0351441	0.0411714	0.0472516	0.00403728	0.00617837	0.00891197	0	0.018785	0.00647967	0	0.00220569	0.00265778	0.056692	0.0884288	0.0951556	0	0	0
Bacteria _Firmicutes _Clostridia _Clostridiales _Peptococcaceae _Peptococcus	0	0	0	0	0	0	0	0	0	0	0	0	0	0	0	0	0	0	0	0	0	0.00111278	0.00136052	0.00179522	0	0	0	0	0	0	0	0	0	0	0	0
Bacteria _Proteobacteria _Betaproteobacteria _Burkholderiales _Alcaligenaceae _Sutterella	0.00636428	0.00137861	0.0054042	0.00454567	0.00673582	0.00502739	0.00508352	0.00251344	0.00237689	0.00815777	0.00418518	0.00455753	0.00970318	0.00129623	0.00428777	0.00397304	0.0100744	0.00899283	0.00751322	0.00247532	0.00340003	0.0106174	0.0080671	0.00897608	0.00457825	0	0	0	0	0	0	0	0	0	0	0
Bacteria _Proteobacteria _Betaproteobacteria _Burkholderiales _Alcaligenaceae _Parasutterella	0	0	0	0	0	0	0	0.00143208	0	0	0	0	0	0	0	0	0	0	0	0	0	0	0	0	0	0	0	0.00142187	0.00266204	0.00326021	0.00435905	0.00350641	0.00354714	0	0	0
Bacteria _Proteobacteria _Betaproteobacteria _Burkholderiales _Oxalobacteraceae _Oxalobacter	0	0	0	0	0	0	0	0	0	0	0	0	0	0	0	0.00104086	0.00103521	0.00106927	0	0	0	0	0	0	0	0	0	0	0	0	0	0	0	0	0	0
Bacteria _Proteobacteria _Deltaproteobacteria _Desulfovibrionales _Desulfovibrionaceae _Bilophila	0.00137735	0	0	0	0	0	0.0046682	0.00879705	0.00563103	0	0	0	0	0.00153627	0.00159369	0.00143436	0.00152336	0.0016039	0	0.00107683	0.00117693	0	0	0	0	0	0	0	0	0	0.00196617	0.00156107	0.00202694	0	0	0
Bacteria _Proteobacteria _Deltaproteobacteria _Desulfovibrionales _Desulfovibrionaceae _Desulfovibrio	0.00489195	0.00111642	0.00210714	0.00203105	0.00462246	0.00408207	0	0	0	0	0	0	0	0	0	0	0	0	0.00494805	0.00627919	0.00540517	0.0100104	0.013045	0.0146823	0	0	0	0	0	0	0	0.00110476	0.0010319	0	0	0
Bacteria _Proteobacteria _Gammaproteobacteria _Enterobacteriales _Enterobacteriaceae _	0	0	0	0	0	0	0	0	0	0.00205924	0	0.0011744	0	0	0	0	0	0	0	0	0	0	0	0.00134641	0	0	0	0.011507	0.00876192	0.00974521	0.00108841	0.00151304	0.00166762	0	0	0
Bacteria _Verrucomicrobia _Verrucomicrobiae _Verrucomicrobiales _Verrucomicrobiaceae _Akkermansia	0.00227974	0.00311245	0.00231372	0	0	0	0	0	0	0	0	0	0	0	0.0011004	0.0130108	0.0125488	0.0172317	0	0	0	0.00164618	0.0162783	0.011733	0	0	0	0	0.00711906	0.00499663	0.0248255	0.0202699	0.0355544	0.0154931	0.0770053	0.0394929
Bacteria _Firmicutes _Erysipelotrichia _Erysipelotrichales _Erysipelotrichaceae _Erysipelotrichaceae_UCG-003	0.0189979	0.0187	0.018609	0	0.00156608	0.00170802	0.0301855	0.0265373	0.0176755	0.0204604	0.0114449	0.0101332	0.0107934	0.00714368	0.00925856	0.00571204	0.00669943	0.00401662	0.0146749	0.0110061	0.00736672	0.00363263	0.00268903	0.00230814	0.00713356	0.0120404	0.00682174	0.0106031	0.0128234	0.0149899	0.0151243	0.0193573	0.0163169	0.00469023	0.00218985	0.00189609
Bacteria _Firmicutes _Erysipelotrichia _Erysipelotrichales _Erysipelotrichaceae _Catenibacterium	0	0	0	0.0323517	0.0423852	0.0475346	0	0	0	0	0	0	0	0	0	0	0	0	0	0	0	0.0129625	0.0102599	0.0101302	0	0	0	0	0	0	0	0	0	0	0	0
Bacteria _Firmicutes _Erysipelotrichia _Erysipelotrichales _Erysipelotrichaceae _Erysipelatoclostridium	0	0	0	0	0	0	0	0.00125672	0	0	0	0	0.00125378	0.00117141	0	0	0	0	0	0	0	0	0	0	0	0	0	0	0	0	0	0	0	0	0	0
Bacteria _Firmicutes _Erysipelotrichia _Erysipelotrichales _Erysipelotrichaceae _Holdemanella	0.0452149	0.048632	0.0518109	0.0320132	0.0406675	0.0438715	0	0	0	0	0	0	0.0444411	0.0482582	0.0552857	0.00314797	0.00442701	0.00315297	0.0329957	0.0248371	0.0210104	0.00738942	0.00608234	0.00551388	0.0205571	0.0418035	0.018491	0	0	0	0	0	0	0	0	0
Bacteria _Synergistetes _Synergistia _Synergistales _Synergistaceae _Cloacibacillus	0	0	0	0	0	0	0	0	0	0	0	0	0	0	0	0	0	0	0	0	0	0	0	0	0	0	0	0	0	0	0	0	0.00127144	0	0	0
Bacteria _Firmicutes _Negativicutes _Selenomonadales _Acidaminococcaceae _Phascolarctobacterium	0.00294467	0.0030617	0.0021402	0.0255332	0.031069	0.0364486	0	0	0	0	0	0	0.0056829	0.0117621	0.0111937	0.0261104	0.0172872	0.0207	0	0	0	0.00677785	0.00981177	0.0126306	0.0216709	0	0.0141224	0	0	0	0	0	0	0.0185157	0.0229547	0.0208299
Bacteria _Bacteroidetes _Flavobacteriia _Flavobacteriales _Flavobacteriaceae _uncultured	0	0	0	0	0	0	0	0	0	0	0	0	0	0	0	0.00111702	0.00152336	0.00179582	0	0	0	0	0	0	0	0	0	0	0	0	0	0	0	0	0	0
Bacteria _Proteobacteria _Gammaproteobacteria _Pasteurellales _Pasteurellaceae _Haemophilus	0	0	0	0	0	0	0	0	0	0	0	0	0	0	0	0	0	0	0	0	0	0	0	0	0.00229322	0	0	0.00285389	0.00185582	0.00145292	0	0	0	0	0	0
Bacteria _Cyanobacteria _Chloroplast _ _ _	0	0	0	0	0	0	0	0	0	0	0	0	0	0	0	0	0	0	0	0	0	0.00119095	0.00243293	0	0	0	0	0	0	0	0	0	0	0	0	0
Bacteria _Cyanobacteria _Melainabacteria _Gastranaerophilales _ _	0.00403705	0	0	0	0	0	0	0	0	0	0	0	0	0	0	0.00151052	0.00138028	0.00213854	0.00333342	0	0	0	0	0	0	0	0	0	0	0	0	0	0	0	0	0
Bacteria _Actinobacteria _Coriobacteriia _Coriobacteriales _Coriobacteriaceae _Gordonibacter	0	0	0	0	0	0	0	0	0	0	0	0	0	0	0	0	0	0	0	0	0	0	0	0	0	0	0	0	0	0	0.000999287	0	0.00105032	0.00285092	0.00364545	0.00419849
Bacteria _Actinobacteria _Coriobacteriia _Coriobacteriales _Coriobacteriaceae _Slackia	0.00113987	0.00126866	0.00147913	0	0	0	0	0	0	0	0	0	0	0	0	0.00198017	0	0	0	0	0	0.00412925	0.00497791	0	0	0.0191552	0	0	0	0	0	0	0	0	0	0
Bacteria _Actinobacteria _Actinobacteria _Bifidobacteriales _Bifidobacteriaceae _Bifidobacterium	0.0690097	0.141557	0.128709	0.0252914	0.0416526	0.0354173	0.103838	0.073942	0.140094	0.0501874	0.0721909	0.07855	0.0908719	0.146983	0.159293	0.0489331	0.0621297	0.0454851	0.0196489	0.0246832	0.0207489	0	0	0	0.017969	0.152115	0.0275508	0.0408584	0.0580173	0.0502853	0.0464885	0.0800231	0.0879508	0	0	0
Bacteria _Actinobacteria _Actinobacteria _Actinomycetales _Actinomycetaceae _Actinomyces	0	0	0	0	0	0	0.00132072	0	0.00132774	0	0	0	0	0	0	0	0	0	0	0	0	0	0	0	0	0.00350911	0	0	0	0	0	0	0	0.00191288	0.00224137	0.00289831
Bacteria _Actinobacteria _Coriobacteriia _Coriobacteriales _Coriobacteriaceae _Collinsella	0.00897649	0.0107244	0.00602395	0.00580299	0	0.0142765	0.0254757	0.0231763	0.0102781	0.00571572	0.0236212	0.00318919	0.0100575	0.0010946	0.019276	0.0129727	0.0038042	0.00289251	0.00319019	0.0290465	0.00122052	0.0218234	0.0411678	0	0.00452092	0.246684	0.00441751	0.0031992	0.00228175	0	0.00468044	0.00547577	0.014336	0.0022133	0.0190645	0
Bacteria _Actinobacteria _Coriobacteriia _Coriobacteriales _Coriobacteriaceae _Olsenella	0	0.00187762	0.00128907	0	0	0	0	0	0	0	0	0	0	0	0	0	0	0	0	0	0	0.00201864	0.00276906	0	0	0	0	0	0	0	0	0	0	0	0	0
Bacteria _Actinobacteria _Coriobacteriia _Coriobacteriales _Coriobacteriaceae _Eggerthella	0	0	0	0	0	0	0.00219289	0.00113982	0.00264955	0	0	0	0	0	0	0	0	0	0	0	0	0	0	0	0	0	0	0	0	0	0	0	0	0	0	0
Bacteria _Actinobacteria _Coriobacteriia _Coriobacteriales _Coriobacteriaceae _uncultured	0.00123486	0.00343384	0.00232199	0.00145075	0.00340159	0.00345902	0	0	0	0	0	0	0	0	0	0.00140897	0.00156545	0.0027143	0.0041798	0.00541213	0.00374875	0.00626744	0.00824317	0.00442393	0.0043735	0.0511558	0.00653831	0.00829762	0.0121541	0.0111627	0	0	0	0	0	0
Bacteria _Actinobacteria _Coriobacteriia _Coriobacteriales _Coriobacteriaceae _	0.00123486	0.00125174	0.00115686	0	0	0.00141798	0	0	0	0.0050161	0.00612201	0.00323768	0	0	0.00102451	0	0	0	0	0	0	0	0	0	0	0	0	0.00641872	0.00112566	0.00818597	0.00141521	0.00307412	0.00237705	0	0	0
Bacteria _Actinobacteria _Coriobacteriia _Coriobacteriales _Coriobacteriaceae _Senegalimassilia	0	0	0	0.00198269	0.00351105	0.00365238	0	0	0	0	0	0	0.00122653	0.00140185	0.00265614	0.00138358	0.00210409	0.00157649	0.0017839	0.00205577	0.00148206	0.00864475	0.00899545	0.0017311	0.00212123	0.0246926	0.0036552	0	0	0	0	0	0	0	0	0
Bacteria _Actinobacteria _Coriobacteriia _Coriobacteriales _Coriobacteriaceae _Enterorhabdus	0.00218475	0.00138707	0.00177661	0	0	0	0	0	0	0	0	0	0	0	0	0	0	0	0.00115888	0.00406959	0	0.00340732	0.00497791	0	0	0	0	0	0	0	0	0	0	0	0	0
