# Supplementary material for: In vitro metabolic capacity of carbohydrate degradation by intestinal microbiota of adults and pre-frail elderly
Source: ISME Commun. 2021 Oct 28;1:61. doi: 10.1038/s43705-021-00065-5 (PMC9723549; doi:10.1038/s43705-021-00065-5)
Supplement: Supplementary file 21 — Table.S3 [file 43705_2021_65_MOESM21_ESM.xlsx]

## Sheet: copy to copy per 1ml culture
	Table S2 Quantification of microbial loads per ml of faecal inoculum
	Subject	without PMA treatment (copy /ml inoculum)	with PMA treatment (copy /ml inoculum)
	AD01	7.73545e+09	3.85027e+09
	AD02	2.22085e+09	2.89385e+09
	AD03	5.64694e+09	2.95469e+09
	AD04	5.82284e+09	2.86353e+09
	AD05	2.07887e+09	9.11497e+08
	AD06	2.03588e+09	6.05989e+08
	EL01	5.37885e+09	2.32281e+09
	EL02	4.2925e+09	4.36499e+09
	EL03	NA	8.25413e+08
	EL04	3.47812e+09	2.4711e+09
	EL05	1.47714e+09	4.80201e+08
	EL06	1.47012e+09	1.20103e+09
	NA: data not avilable (sample failure in DNA isolation)
	AD: adutls; EL: elderly
	PMA: propidium monoazide
