# Supplementary material for: In vitro metabolic capacity of carbohydrate degradation by intestinal microbiota of adults and pre-frail elderly
Source: ISME Commun. 2021 Oct 28;1:61. doi: 10.1038/s43705-021-00065-5 (PMC9723549; doi:10.1038/s43705-021-00065-5)
Supplement: Supplementary file 22 — Table.S4 [file 43705_2021_65_MOESM22_ESM.xlsx]

## Sheet: Sheet1
sample 1	sample 2	Pearson similarity index
AD01 2FL 0.1	AD01 2FL 0.2	0.985917
AD01 2FL 10.1	AD01 2FL 10.2	0.996214
AD01 2FL 4.1	AD01 2FL 4.2	0.976789
AD01 Background 0.1	AD01 Background 0.2	0.9842
AD01 Background 10.1	AD01 Background 10.2	0.959991
AD01 Background 4.1	AD01 Background 4.2	0.989359
AD01 GOS 0.1	AD01 GOS 0.2	0.957903
AD01 GOS 10.1	AD01 GOS 10.2	0.996331
AD01 GOS 4.1	AD01 GOS 4.2	0.998058
AD02 2FL 0.1	AD02 2FL 0.2	0.973978
AD02 2FL 10.1	AD02 2FL 10.2	0.988078
AD02 2FL 4.1	AD02 2FL 4.2	0.993349
AD02 Background 0.1	AD02 Background 0.2	0.961822
AD02 Background 10.1	AD02 Background 10.2	0.968701
AD02 Background 4.1	AD02 Background 4.2	0.992412
AD02 GOS 0.1	AD02 GOS 0.2	0.9831
AD02 GOS 10.1	AD02 GOS 10.2	0.995817
AD02 GOS 4.1	AD02 GOS 4.2	0.995485
AD03 2FL 0.1	AD03 2FL 0.2	0.948268
AD03 2FL 10.1	AD03 2FL 10.2	0.987217
AD03 2FL 4.1	AD03 2FL 4.2	0.99526
AD03 Background 0.1	AD03 Background 0.2	0.958972
AD03 Background 10.1	AD03 Background 10.2	0.977111
AD03 Background 4.1	AD03 Background 4.2	0.99901
AD03 GOS 0.1	AD03 GOS 0.2	0.97893
AD03 GOS 10.1	AD03 GOS 10.2	0.986578
AD03 GOS 4.1	AD03 GOS 4.2	0.990194
AD04 2FL 0.1	AD04 2FL 0.2	0.917418
AD04 2FL 10.1	AD04 2FL 10.2	0.99351
AD04 2FL 4.1	AD04 2FL 4.2	0.971892
AD04 Background 0.1	AD04 Background 0.2	0.997317
AD04 Background 10.1	AD04 Background 10.2	0.99855
AD04 Background 4.1	AD04 Background 4.2	0.993733
AD04 GOS 0.1	AD04 GOS 0.2	0.778218
AD04 GOS 10.1	AD04 GOS 10.2	0.986215
AD04 GOS 4.1	AD04 GOS 4.2	0.996604
AD05 2FL 0.1	AD05 2FL 0.2	0.990014
AD05 2FL 10.1	AD05 2FL 10.2	0.996385
AD05 2FL 4.1	AD05 2FL 4.2	0.983224
AD05 Background 0.1	AD05 Background 0.2	0.994686
AD05 Background 10.1	AD05 Background 10.2	0.983697
AD05 Background 4.1	AD05 Background 4.2	0.983403
AD05 GOS 0.1	AD05 GOS 0.2	0.968699
AD05 GOS 10.1	AD05 GOS 10.2	0.999495
AD05 GOS 4.1	AD05 GOS 4.2	0.962327
AD06 2FL 0.1	AD06 2FL 0.2	0.990456
AD06 2FL 10.1	AD06 2FL 10.2	0.988198
AD06 2FL 4.1	AD06 2FL 4.2	0.965354
AD06 Background 0.1	AD06 Background 0.2	0.992079
AD06 Background 10.1	AD06 Background 10.2	0.995307
AD06 Background 4.1	AD06 Background 4.2	0.989618
AD06 GOS 0.1	AD06 GOS 0.2	0.886516
AD06 GOS 10.1	AD06 GOS 10.2	0.998749
AD06 GOS 4.1	AD06 GOS 4.2	0.98499
EL01 2FL 0.1	EL01 2FL 0.2	0.996632
EL01 2FL 10.1	EL01 2FL 10.2	0.982173
EL01 2FL 4.1	EL01 2FL 4.2	0.996489
EL01 Background 0.1	EL01 Background 0.2	0.994492
EL01 Background 10.1	EL01 Background 10.2	0.986379
EL01 Background 4.1	EL01 Background 4.2	0.997532
EL01 GOS 0.1	EL01 GOS 0.2	0.986049
EL01 GOS 10.1	EL01 GOS 10.2	0.913309
EL01 GOS 4.1	EL01 GOS 4.2	0.998286
EL02 2FL 0.1	EL02 2FL 0.2	0.839262
EL02 2FL 10.1	EL02 2FL 10.2	0.70571
EL02 2FL 4.1	EL02 2FL 4.2	0.99716
EL02 Background 0.1	EL02 Background 0.2	0.977134
EL02 Background 10.1	EL02 Background 10.2	0.990141
EL02 Background 4.1	EL02 Background 4.2	0.978652
EL02 GOS 0.1	EL02 GOS 0.2	0.968047
EL02 GOS 10.1	EL02 GOS 10.2	0.836149
EL02 GOS 4.1	EL02 GOS 4.2	0.9874
EL03 2FL 0.1	EL03 2FL 0.2	0.997106
EL03 2FL 10.1	EL03 2FL 10.2	0.97401
EL03 2FL 4.1	EL03 2FL 4.2	0.973868
EL03 Background 0.1	EL03 Background 0.2	0.999711
EL03 Background 10.1	EL03 Background 10.2	0.980685
EL03 Background 4.1	EL03 Background 4.2	0.988951
EL03 GOS 0.1	EL03 GOS 0.2	0.993881
EL03 GOS 10.1	EL03 GOS 10.2	0.976975
EL03 GOS 4.1	EL03 GOS 4.2	0.957615
EL04 2FL 0.1	EL04 2FL 0.2	0.9948
EL04 2FL 10.1	EL04 2FL 10.2	0.937908
EL04 2FL 4.1	EL04 2FL 4.2	0.967038
EL04 Background 0.1	EL04 Background 0.2	0.99678
EL04 Background 10.1	EL04 Background 10.2	0.998865
EL04 Background 4.1	EL04 Background 4.2	0.991754
EL04 GOS 0.1	EL04 GOS 0.2	0.996443
EL04 GOS 10.1	EL04 GOS 10.2	0.989674
EL04 GOS 4.1	EL04 GOS 4.2	0.988963
EL05 2FL 0.1	EL05 2FL 0.2	0.966382
EL05 2FL 10.1	EL05 2FL 10.2	0.992083
EL05 2FL 4.1	EL05 2FL 4.2	0.990414
EL05 Background 0.1	EL05 Background 0.2	0.987954
EL05 Background 10.1	EL05 Background 10.2	0.974272
EL05 Background 4.1	EL05 Background 4.2	0.963925
EL05 GOS 0.1	EL05 GOS 0.2	0.913529
EL05 GOS 10.1	EL05 GOS 10.2	0.998862
EL05 GOS 4.1	EL05 GOS 4.2	0.997707
EL06 2FL 0.1	EL06 2FL 0.2	0.990683
EL06 2FL 10.1	EL06 2FL 10.2	0.987836
EL06 2FL 4.1	EL06 2FL 4.2	0.997496
EL06 Background 0.1	EL06 Background 0.2	0.958885
EL06 Background 10.1	EL06 Background 10.2	0.992598
EL06 Background 4.1	EL06 Background 4.2	0.982206
EL06 GOS 0.1	EL06 GOS 0.2	0.980921
EL06 GOS 10.1	EL06 GOS 10.2	0.992852
EL06 GOS 4.1	EL06 GOS 4.2	0.995829
