# Supplementary material for: In vitro metabolic capacity of carbohydrate degradation by intestinal microbiota of adults and pre-frail elderly
Source: ISME Commun. 2021 Oct 28;1:61. doi: 10.1038/s43705-021-00065-5 (PMC9723549; doi:10.1038/s43705-021-00065-5)
Supplement: Supplementary file 23 — Table.S5 [file 43705_2021_65_MOESM23_ESM.xlsx]

## Sheet: Sheet1
	Table S5 Diversity changes over time														GOS
	Incubation time (h)		Elderly				Adults				Age group × incubation time (P value)
			0	4	10	24	0	4	10	24
	Inverse Simpson	GOS	21.56[11.81,30.94]	22.76[16.69,24.42]*	12.99[8.13,16.61]*	13.39[10.37,17.26]*	24.19[20.68,32.04]	12.42[9.89,14.57]*	6.04[4.17,8.19]*	5.44[4.64,6.55]*	0.09
		2'-FL	19.17[13.63,34.02]	22.31[18.08,26.09]*	14.88[11.55,21.65]	14.19[9.70,15.80]	21.70[19.28,28.59]	11.66[9.95,15.55]*	12.19[7.86,14.09]	9.54[7.55,13.59]	0.27
		FOS	25.77[15.39,30.41]	14.33[12.71,21.64]	12.63[7.08,16.96]	10.51[7.22,17.96]	21.89[19.06,39.59]	12.05[9.83,22.84]	7.56[7.29,8.24]	7.49[6.94,8.74]	0.61
		Inulin	29.25[17.38,31.36]	17.56[14.77,21.19]	12.11[11.45,15.11]*	12.91[9.49,18.11]	22.85[18.99,33.09]	11.25[8.01,25.86]	7.40[6.08,8.36]*	8.51[6.32,11.60]	0.85
		IMMP	28.52[17.19,29.48]	19.71[15.99,20.27]	21.85[10.73,22.68]	13.98[11.90,15.85]	20.68[18.98,29.36]	15.74[14.43,22.12]	9.71[9.03,19.68]	9.65[8.54,17.68]	0.71
	Phylogenetic Diversity	GOS	13.39[12.29,14.43]	12.87[11.92,13.28]	10.82[10.13,11.48]	10.40[9.32,11.89]	12.82[10.95,14.59]	11.69[9.78,13.22]	8.78[7.69,11.50]	9.13[7.60,11.10]	0.44
		2'-FL	13.08[12.22,13.85]	12.90[11.82,13.34]	11.50[10.72,11.95]	10.78[9.33,11.80]	12.82[11.19,14.28]	11.50[9.62,13.10]	10.53[9.09,11.96]	9.60[8.10,11.05]	0.48
		FOS	13.79[13.28,14.17]*	13.08[11.95,13.33]	11.05[10.94,11.36]*	11.50[11.07,11.64]*	10.99[10.32,12.67]*	10.32[8.97,12.89]	7.81[7.46,10.56]*	8.36[8.070,10.26]*	0.85
		Inulin	13.86[13.18,14.37]*	12.98[12.83,13.49]*	11.42[10.41,11.91]*	11.25[11.10,11.81]*	10.78[10.15,12.95]*	10.44[9.14,12.95]*	8.17[7.96,9.23]*	8.62[8.01,10.16]*	0.94
		IMMP	13.84[13.15,14.17]*	12.87[12.45,13.55]	11.49[9.42,12.74]	10.65[9.76,11.53]*	10.56[10.20,12.84]*	10.43[9.73,12.41]	8.99[8.59,10.98]	8.73[8.36,9.86]*	0.85
	Data are expressed as median [Q1, Q3] (IQR). Changes in the diversity over time were analysed using two-way mixed ANOVA, with one between-subjects’ factor (age group) and one within subject factor (incubation time), to uncover the effect of age group (adult vs elderly) over the incubation time period. P-values were corrected for multiple testing by FDR according to Benjamini-Hochberg procedure. G…
