# Supplementary material for: In vitro metabolic capacity of carbohydrate degradation by intestinal microbiota of adults and pre-frail elderly
Source: ISME Commun. 2021 Oct 28;1:61. doi: 10.1038/s43705-021-00065-5 (PMC9723549; doi:10.1038/s43705-021-00065-5)
Supplement: Supplementary file 24 — Table.S6 [file 43705_2021_65_MOESM24_ESM.xlsx]

## Sheet: Sheet1
	Treatment	subject	subject.group	time	Time	Diet	Group	NA _ _ _ _ _	Bacteria _Proteobacteria _Alphaproteobacteria _Rickettsiales _Mitochondria _	Archaea _Euryarchaeota _Methanobacteria _Methanobacteriales _Methanobacteriaceae _Methanobrevibacter	Bacteria _Bacteroidetes _Bacteroidia _Bacteroidales _Prevotellaceae _	Bacteria _Bacteroidetes _Bacteroidia _Bacteroidales _Prevotellaceae _Prevotellaceae_UCG-001	Bacteria _Bacteroidetes _Bacteroidia _Bacteroidales _Prevotellaceae _Paraprevotella	Bacteria _Bacteroidetes _Bacteroidia _Bacteroidales _uncultured _	Bacteria _Bacteroidetes _Bacteroidia _Bacteroidales _Prevotellaceae _Prevotella_9	Bacteria _Bacteroidetes _Bacteroidia _Bacteroidales _Prevotellaceae _Prevotella_7	Bacteria _Bacteroidetes _Bacteroidia _Bacteroidales _Bacteroidaceae _Bacteroides	Bacteria _Bacteroidetes _Bacteroidia _Bacteroidales _Bacteroidaceae _	Bacteria _Bacteroidetes _Bacteroidia _Bacteroidales _Prevotellaceae _Alloprevotella	Bacteria _Bacteroidetes _Bacteroidia _Bacteroidales _Porphyromonadaceae _uncultured	Bacteria _Bacteroidetes _Bacteroidia _Bacteroidales _Bacteroidales_S24-7_group _uncultured_bacterium	Bacteria _Bacteroidetes _Bacteroidia _Bacteroidales _Porphyromonadaceae _Odoribacter	Bacteria _Bacteroidetes _Bacteroidia _Bacteroidales _Rikenellaceae _Rikenellaceae_RC9_gut_group	Bacteria _Bacteroidetes _Bacteroidia _Bacteroidales _Porphyromonadaceae _Butyricimonas	Bacteria _Bacteroidetes _Bacteroidia _Bacteroidales _Porphyromonadaceae _Parabacteroides	Bacteria _Bacteroidetes _Bacteroidia _Bacteroidales _Porphyromonadaceae _Coprobacter	Bacteria _Bacteroidetes _Bacteroidia _Bacteroidales _Porphyromonadaceae _Barnesiella	Bacteria _Bacteroidetes _Bacteroidia _Bacteroidales _Bacteroidales_S24-7_group _gut_metagenome	Bacteria _Firmicutes _Clostridia _Clostridiales _Ruminococcaceae _Faecalibacterium	Bacteria _Firmicutes _ _ _ _	Bacteria _Firmicutes _Clostridia _Clostridiales _Ruminococcaceae _Subdoligranulum	Bacteria _Firmicutes _Clostridia _Clostridiales _Lachnospiraceae _[Ruminococcus]_gnavus_group	Bacteria _Firmicutes _Clostridia _Clostridiales _Lachnospiraceae _Dorea	Bacteria _Firmicutes _Clostridia _Clostridiales _Lachnospiraceae _[Eubacterium]_ventriosum_group	Bacteria _Firmicutes _Clostridia _Clostridiales _Lachnospiraceae _Lachnospiraceae_UCG-001	Bacteria _Firmicutes _Clostridia _Clostridiales _Lachnospiraceae _Roseburia	Bacteria _Firmicutes _Clostridia _Clostridiales _Lachnospiraceae _	Bacteria _Firmicutes _Clostridia _Clostridiales _Lachnospiraceae _Coprococcus_3	Bacteria _Firmicutes _Clostridia _Clostridiales _Lachnospiraceae _Lachnospiraceae_NC2004_group	Bacteria _Firmicutes _Clostridia _Clostridiales _Lachnospiraceae _[Ruminococcus]_torques_group	Bacteria _Firmicutes _Clostridia _Clostridiales _Lachnospiraceae _Butyrivibrio	Bacteria _Firmicutes _Clostridia _Clostridiales _Lachnospiraceae _Lachnospiraceae_UCG-003	Bacteria _Firmicutes _Clostridia _Clostridiales _Lachnospiraceae _Lachnospiraceae_NK4A136_group	Bacteria _Firmicutes _Clostridia _Clostridiales _Lachnospiraceae _Fusicatenibacter	Bacteria _Firmicutes _Clostridia _Clostridiales _Lachnospiraceae _uncultured	Bacteria _Firmicutes _Clostridia _Clostridiales _Lachnospiraceae _Lachnospiraceae_FCS020_group	Bacteria _Firmicutes _Clostridia _Clostridiales _Lachnospiraceae _Marvinbryantia	Bacteria _Firmicutes _Clostridia _Clostridiales _Lachnospiraceae _Lachnoclostridium	Bacteria _Firmicutes _Clostridia _Clostridiales _Lachnospiraceae _Lachnospiraceae_UCG-004
AD01.2FL.0.1	in.vitro.2FL	AD01	Adults	0.1	0	2FL	in.vitro	0	0	0.00710847	0	0	0	0	0	0.0168674	0.0829901	0	0	0	0.00316318	0	0	0	0.0096199	0	0	0	0.0638024	0	0.0208388	0	0.0118532	0	0	0.0223335	0.0833203	0.00802962	0	0.01141	0	0	0.0106888	0.0202565	0.00208561	0.00238108	0.00161635	0	0
AD01.2FL.0.2	in.vitro.2FL	AD01	Adults	0.2	0	2FL	in.vitro	0	0	0.0053371	0	0	0	0	0	0.0158057	0.0586939	0	0	0.00120492	0.0031328	0	0	0	0.00934169	0	0	0	0.0634994	0	0.0215397	0	0.0116523	0	0	0.0235952	0.0926797	0.00978113	0	0.0115602	0	0	0.0117374	0.0209302	0.00387701	0.00250907	0	0	0
AD01.2FL.10.1	in.vitro.2FL	AD01	Adults	10.1	10	2FL	in.vitro	0	0	0.00167052	0	0	0	0	0	0.00235145	0.0625357	0	0	0	0	0	0	0	0.022888	0	0	0	0.0407463	0	0.00865223	0	0.0324845	0	0	0.0244133	0.142766	0.04761	0	0.0131917	0	0	0.00358618	0.0049571	0	0	0	0.00789868	0
AD01.2FL.10.2	in.vitro.2FL	AD01	Adults	10.2	10	2FL	in.vitro	0	0	0.00196699	0	0	0	0	0	0	0.0623613	0	0	0	0	0	0	0	0.0225023	0	0	0	0.0406458	0	0.00777353	0	0.0289698	0	0	0.0240916	0.159342	0.0475381	0	0.0145714	0	0	0.00377661	0.00374514	0	0	0	0.008639	0
AD01.2FL.4.1	in.vitro.2FL	AD01	Adults	4.1	4	2FL	in.vitro	0	0	0.00491029	0	0	0	0	0	0.0119833	0.0813601	0	0	0	0	0	0	0	0.0231657	0	0	0	0.0377683	0	0.014835	0	0.00897148	0	0	0.0118952	0.144313	0.0161967	0	0.00692086	0	0	0.00635213	0.00940404	0	0	0	0	0
AD01.2FL.4.2	in.vitro.2FL	AD01	Adults	4.2	4	2FL	in.vitro	0	0	0.00348812	0	0	0	0	0	0.00712829	0.0752003	0	0	0	0	0	0	0	0.0250429	0	0	0	0.0322159	0	0.0123068	0	0.0081479	0	0	0.0131833	0.150589	0.0121548	0	0.0071104	0	0	0.00539317	0.00659166	0	0	0	0	0
AD01.Background.0.1	in.vitro.Background	AD01	Adults	0.1	0	Background	in.vitro	0	0	0.00807355	0	0	0	0	0	0.00680545	0.0600232	0	0	0	0.00286731	0	0	0	0.00639684	0	0	0	0.0711261	0	0.0205784	0	0.0113636	0	0	0.0234105	0.0886822	0.00964458	0	0.0118215	0	0	0.00946141	0.0272007	0.00336046	0.00286026	0.00162739	0	0
AD01.Background.0.2	in.vitro.Background	AD01	Adults	0.2	0	Background	in.vitro	0	0	0.00990064	0	0	0	0	0	0.00855863	0.0544891	0	0	0	0.00279066	0	0	0	0.0105405	0	0	0	0.0689134	0	0.0235162	0	0.009714	0	0	0.0222098	0.0796406	0.00782097	0	0.0119625	0	0	0.00962513	0.0258181	0.00247072	0.00256848	0.00155531	0	0
AD01.Background.10.1	in.vitro.Background	AD01	Adults	10.1	10	Background	in.vitro	0	0	0.00671633	0	0	0	0	0	0	0.126865	0	0	0	0	0.00247507	0	0	0.0178061	0	0	0	0.0636549	0	0.0141716	0	0.141073	0	0	0.00444551	0.0125496	0.0560315	0	0.00470984	0	0	0.00643999	0.00652409	0	0	0	0.0248408	0.00827826
AD01.Background.10.2	in.vitro.Background	AD01	Adults	10.2	10	Background	in.vitro	0	0	0.00273603	0	0	0	0	0	0	0.087111	0	0	0	0	0.0021672	0	0	0.0127728	0	0	0	0.0470578	0	0.0131677	0	0.184362	0	0	0.00549086	0.0129609	0.0788277	0	0.00556608	0	0	0.00710333	0.00754524	0.00300399	0	0	0.0344824	0.0105868
AD01.Background.4.1	in.vitro.Background	AD01	Adults	4.1	4	Background	in.vitro	0	0	0.00978552	0	0	0	0	0	0.00217158	0.119893	0	0	0.00131367	0.00186774	0	0	0	0.0195621	0	0	0	0.0486863	0	0.019008	0	0.0145219	0	0	0.00945487	0.0284987	0.0138785	0	0.0106345	0	0	0.0122699	0.0180876	0.00291332	0	0.00248436	0	0
AD01.Background.4.2	in.vitro.Background	AD01	Adults	4.2	4	Background	in.vitro	0	0	0.0102466	0	0	0	0	0	0.00259564	0.127829	0	0	0	0.00169334	0	0	0	0.023027	0	0	0	0.0749645	0	0.0309746	0	0.0130523	0	0	0.00871392	0.0259687	0.0117669	0	0.00972746	0	0	0.0125085	0.0153266	0.00296644	0	0	0	0
AD01.GOS.0.1	in.vitro.GOS	AD01	Adults	0.1	0	GOS	in.vitro	0	0	0.00950998	0	0	0	0	0	0.0562655	0.0560044	0	0	0.0014072	0.00440319	0	0	0	0.0107697	0	0	0	0.0569691	0	0.0222429	0	0.0108718	0	0	0.0207109	0.0846933	0.00835244	0	0.0108264	0	0	0.00728569	0.0198143	0.00292789	0.00329104	0.00208811	0	0
AD01.GOS.0.2	in.vitro.GOS	AD01	Adults	0.2	0	GOS	in.vitro	0	0	0.00621761	0	0	0	0	0	0.0143865	0.0550676	0	0	0	0.00321233	0	0	0	0.00889664	0	0	0	0.0636631	0	0.0210244	0	0.0113686	0	0	0.021884	0.0862246	0.00875234	0	0.0112369	0	0	0.0096809	0.0213632	0.00335036	0.00267903	0.00159362	0	0
AD01.GOS.10.1	in.vitro.GOS	AD01	Adults	10.1	10	GOS	in.vitro	0	0	0	0	0	0	0	0	0	0.0232391	0	0	0	0	0	0	0	0.00470389	0	0	0	0.0196666	0	0.00599367	0	0.00167572	0	0	0.00854684	0.176845	0.00970137	0	0.00282036	0	0	0.00225959	0.00447299	0	0	0	0	0
AD01.GOS.10.2	in.vitro.GOS	AD01	Adults	10.2	10	GOS	in.vitro	0	0	0.00288473	0	0	0	0	0	0.00206463	0.0403862	0	0	0	0	0	0	0	0.00872612	0	0	0	0.0243727	0	0.0099059	0	0.00317967	0	0	0.00837362	0.136647	0.0122007	0	0.00343865	0	0	0.00269769	0.00882683	0	0	0	0	0
AD01.GOS.4.1	in.vitro.GOS	AD01	Adults	4.1	4	GOS	in.vitro	0	0	0.00271249	0	0	0	0	0	0.00322824	0.0730843	0	0	0	0	0	0	0	0.0125691	0	0	0	0.0306587	0	0.0126455	0	0.00694358	0	0	0.00957966	0.131326	0.0115376	0	0.00551093	0	0	0.00481371	0.00848129	0	0	0	0	0
AD01.GOS.4.2	in.vitro.GOS	AD01	Adults	4.2	4	GOS	in.vitro	0	0	0.00227852	0	0	0	0	0	0.00497677	0.0643532	0	0	0	0	0	0	0	0.0132514	0	0	0	0.032304	0	0.0120222	0	0.00635587	0	0	0.00888922	0.119307	0.0116174	0	0.00533653	0	0	0.00449708	0.00659571	0	0	0	0	0
AD01V4	in.vivo.GOS	AD01	Adults	V4	0wk	GOS	in.vivo	0	0	0.00852766	0	0	0	0	0	0.0772145	0.0361684	0	0	0	0.00252338	0	0	0	0.00153956	0	0	0	0.117589	0	0.0248845	0	0.0208554	0.00156209	0	0.0169652	0.054936	0.00673651	0	0.00734482	0	0	0.00390522	0.0199204	0.00493785	0.0026135	0.00137809	0	0
AD01V5	in.vivo.GOS	AD01	Adults	V5	1wk	GOS	in.vivo	0	0	0.00128792	0	0	0	0	0	0.00245635	0.0065724	0	0	0	0	0	0	0	0	0	0	0	0.0471885	0	0.0184293	0	0.0148178	0	0	0.00857731	0.0563633	0.0042621	0	0.00938724	0	0	0.0016597	0.023103	0.00374427	0.00126137	0	0	0
AD01V6	in.vivo.GOS	AD01	Adults	V6	4wk	GOS	in.vivo	0	0	0.00882469	0	0	0	0	0	0.0532938	0.0115605	0	0	0	0.00189136	0	0	0	0	0	0	0	0.092479	0	0.0353926	0	0.0190173	0.00391111	0.00237531	0.00692346	0.0787556	0.00960494	0	0.00512593	0	0	0.00673086	0.0282864	0.00354568	0.00515556	0.0013037	0	0
AD02.2FL.0.1	in.vitro.2FL	AD02	Adults	0.1	0	2FL	in.vitro	0	0	0.00404436	0	0	0	0	0.170226	0	0.00513818	0	0.0227725	0	0	0	0.00161315	0.00161315	0	0	0	0	0.0403609	0	0.0286322	0	0.0192015	0	0	0.0208101	0.0372449	0.00456369	0	0.0102212	0	0	0.00568049	0.0106394	0.00648017	0	0	0.00251853	0
AD02.2FL.0.2	in.vitro.2FL	AD02	Adults	0.2	0	2FL	in.vitro	0	0	0.00597355	0.00158369	0	0	0	0.205643	0	0.0114331	0	0.0335491	0	0	0	0.00169482	0.00156979	0	0	0	0.00179207	0.0577767	0	0.0217409	0	0.0146283	0	0	0.0137114	0.0275478	0.00326461	0	0.00797399	0	0	0.00476495	0.00822405	0	0	0	0.00195877	0
AD02.2FL.10.1	in.vitro.2FL	AD02	Adults	10.1	10	2FL	in.vitro	0	0	0.00210952	0	0	0	0	0.00583866	0	0.00406906	0	0.0292033	0	0	0	0	0	0	0	0	0	0.0381812	0	0.0121872	0	0.0157264	0	0	0.0082581	0.0351319	0.0151465	0	0.0251542	0	0	0	0.00729832	0	0	0	0	0.00248943
AD02.2FL.10.2	in.vitro.2FL	AD02	Adults	10.2	10	2FL	in.vitro	0	0	0.00143286	0	0	0	0	0.00846281	0	0.00537321	0	0.0207764	0	0	0	0	0	0	0	0	0	0.0336274	0	0.0121793	0	0.0146868	0	0	0.00622397	0.0420006	0.019254	0	0.0281198	0	0	0	0.00716429	0	0	0	0	0.00246272
AD02.2FL.4.1	in.vitro.2FL	AD02	Adults	4.1	4	2FL	in.vitro	0	0	0.00235828	0	0	0.00160892	0	0.00791237	0	0.0108657	0	0.0497223	0	0	0	0.00163096	0.0014326	0	0	0	0	0.0433748	0	0.0144142	0	0.0171692	0	0	0.00707485	0.0262937	0.00954333	0	0.0139293	0	0	0	0.0102266	0	0	0	0	0
AD02.2FL.4.2	in.vitro.2FL	AD02	Adults	4.2	4	2FL	in.vitro	0	0	0.00218279	0	0	0.0018699	0	0.00472317	0	0.0128285	0	0.0412718	0	0	0	0.0018103	0	0	0	0	0	0.0536906	0	0.0169706	0	0.0158531	0	0	0.00626527	0.0281974	0.0100498	0	0.0158159	0	0	0	0.00911109	0	0	0	0	0.00252548
AD02.Background.0.1	in.vitro.Background	AD02	Adults	0.1	0	Background	in.vitro	0	0	0.00599531	0	0	0.00118697	0	0.129871	0	0.0123384	0	0.0408331	0	0	0	0.00173131	0.00145914	0	0	0	0.00182203	0.0810917	0	0.0252363	0	0.0182808	0	0	0.0168217	0.031345	0.0045135	0	0.00802903	0	0	0.00447569	0.0103954	0	0	0	0.00189763	0
AD02.Background.0.2	in.vitro.Background	AD02	Adults	0.2	0	Background	in.vitro	0	0	0.00635135	0	0	0.00130267	0	0.142957	0	0.0103631	0	0.0314197	0	0	0	0.00256646	0.00249517	0	0	0	0.00129619	0.0479462	0	0.0295986	0	0.0179782	0	0	0.0148414	0.0296893	0.00454964	0	0.00922241	0	0	0.0044265	0.0101686	0.00255998	0	0	0.00162672	0
AD02.Background.10.1	in.vitro.Background	AD02	Adults	10.1	10	Background	in.vitro	0	0	0.0054847	0	0	0.0022764	0	0.00554872	0	0.0714789	0	0.0309732	0	0	0.00150811	0.00275302	0.00532108	0.00682208	0	0	0.0012947	0.0535238	0	0.011069	0	0.234561	0	0	0.0059542	0.00737695	0.0377313	0	0.00265343	0	0	0	0.00350708	0.00716354	0	0	0.0116879	0.0425046
AD02.Background.10.2	in.vitro.Background	AD02	Adults	10.2	10	Background	in.vitro	0	0	0.00374484	0	0	0.00156195	0	0.00418014	0	0.0339724	0	0.0204014	0	0	0	0.0013315	0.00380885	0.0040201	0	0	0	0.0436578	0	0.0101399	0	0.255891	0	0	0.00839868	0.0089172	0.0515251	0	0.00299587	0	0	0	0.00362961	0.00740006	0	0	0.0156963	0.047313
AD02.Background.4.1	in.vitro.Background	AD02	Adults	4.1	4	Background	in.vitro	0	0	0.00477751	0	0	0.00347037	0	0.00817424	0	0.0470111	0	0.0545593	0	0	0	0.00439089	0.00488797	0.00451976	0	0.0026419	0.00164773	0.0788611	0	0.0251855	0	0.0472044	0	0	0.00824788	0.022516	0.0117275	0	0.00826629	0	0	0	0.00858847	0.00375573	0.00157409	0	0.00181343	0.00708802
AD02.Background.4.2	in.vitro.Background	AD02	Adults	4.2	4	Background	in.vitro	0	0	0.00805527	0	0	0.00368704	0	0.0119315	0	0.0532243	0	0.0537162	0	0	0	0.00392492	0.00514673	0.00540082	0	0.00250849	0.00168134	0.073676	0	0.024993	0	0.0449852	0	0	0.0106611	0.0205382	0.0102989	0	0.00681184	0	0	0	0.0078174	0.00283286	0.00147049	0.00141643	0.00168134	0.00746059
AD02.GOS.0.1	in.vitro.GOS	AD02	Adults	0.1	0	GOS	in.vitro	0	0	0.00825547	0	0	0	0	0.157067	0	0.00878266	0	0.0357363	0	0	0	0.00191244	0.00159277	0	0	0	0.00134039	0.0654605	0	0.0251814	0	0.0193712	0	0	0.0176999	0.0333247	0.00413895	0	0.0090799	0	0	0.00542326	0.0123832	0	0.00175541	0	0.00226577	0
AD02.GOS.0.2	in.vitro.GOS	AD02	Adults	0.2	0	GOS	in.vitro	0	0	0.0102136	0	0	0.00157196	0	0.159142	0	0.0065566	0	0.0265522	0	0	0	0.00227241	0.00220725	0	0	0	0.00168598	0.0403251	0	0.0183259	0	0.016477	0	0	0.0152227	0.0300138	0.0042679	0	0.00883716	0	0	0.00526972	0.00899191	0.00337197	0.00198734	0.00124616	0.00225612	0.00272038
AD02.GOS.10.1	in.vitro.GOS	AD02	Adults	10.1	10	GOS	in.vitro	0	0	0.0020193	0	0	0.00138858	0	0.0128688	0	0.0105317	0	0.0166825	0	0	0	0	0	0	0	0	0	0.0334774	0	0.0137684	0	0.00861993	0	0	0.00228822	0.0257131	0.012507	0	0.00315852	0	0	0	0.00875194	0	0	0	0	0.00182373
AD02.GOS.10.2	in.vitro.GOS	AD02	Adults	10.2	10	GOS	in.vitro	0	0	0.00267493	0	0	0.00201466	0	0.0111399	0	0.0112923	0	0.0210439	0	0	0	0	0	0	0	0	0	0.0346894	0	0.0133916	0	0.0100056	0	0	0.00465573	0.0301014	0.0128667	0	0.00424941	0	0	0	0.00772005	0	0	0	0	0
AD02.GOS.4.1	in.vitro.GOS	AD02	Adults	4.1	4	GOS	in.vitro	0	0	0.00256426	0	0	0.00346631	0	0.0107942	0	0.0153653	0	0.0418998	0	0	0	0.00127706	0.00137842	0	0	0	0	0.0391125	0	0.0140679	0	0.017514	0	0	0.00597989	0.0264636	0.00967932	0	0.0122233	0	0	0	0.00921309	0	0	0	0	0.00210816
AD02.GOS.4.2	in.vitro.GOS	AD02	Adults	4.2	4	GOS	in.vitro	0	0	0.00298493	0	0	0.00374301	0	0.0113509	0	0.0246375	0	0.0527812	0	0	0	0.00149585	0.00155677	0.00139432	0	0	0	0.0468926	0	0.0147216	0	0.0158587	0	0	0.00545546	0.0235749	0.0100784	0	0.010762	0	0	0	0.00905633	0	0	0	0	0
AD02V1	in.vivo.GOS	AD02	Adults	V1	0wk	GOS	in.vivo	0	0	0.0248884	0	0	0.0048224	0	0.151461	0	0.00339438	0	0.00353605	0	0	0	0.00137135	0	0	0	0	0.0110672	0.0710157	0	0.0374515	0	0.0180996	0	0	0.00650543	0.00232337	0.00578008	0	0.0045334	0.00198336	0	0.00715711	0.0225877	0.00462974	0.00261804	0.00455607	0.00172269	0
AD02V2	in.vivo.GOS	AD02	Adults	V2	1wk	GOS	in.vivo	0	0	0.00395905	0	0	0	0	0.183558	0	0.00144217	0	0.00462679	0	0	0	0.00195582	0	0.00218894	0	0	0.00547234	0.0396182	0	0.0105022	0	0.014398	0	0	0.00585165	0.00595438	0.00444899	0	0.00369037	0	0	0.00226796	0.00529059	0.00403412	0	0	0.00187679	0
AD02V3	in.vivo.GOS	AD02	Adults	V3	4wk	GOS	in.vivo	0	0	0.0133949	0	0	0.00332977	0	0.0567095	0	0	0	0.00497053	0	0	0	0.00246114	0	0	0	0	0.00441901	0.0281066	0	0.00938954	0	0.00628038	0	0	0.00223364	0	0.00211644	0	0.00260591	0	0	0.00448106	0	0.00130985	0	0	0	0
AD03.2FL.0.1	in.vitro.2FL	AD03	Adults	0.1	0	2FL	in.vitro	0	0	0	0	0	0	0	0	0	0.121474	0	0	0	0	0	0	0	0.00905745	0	0	0	0.156929	0	0.0805921	0	0.0208709	0	0	0.00227954	0.038827	0.00412934	0	0.00587169	0	0	0.00523641	0.0117434	0	0.00159755	0	0.0103093	0.00320911
AD03.2FL.0.2	in.vitro.2FL	AD03	Adults	0.2	0	2FL	in.vitro	0	0	0	0	0	0	0	0	0	0.128947	0	0	0	0	0	0	0	0.0077606	0	0	0	0.139216	0	0.069371	0	0.0165027	0	0	0.00421828	0.028709	0.00337983	0	0.00609669	0	0	0.00438728	0.0107245	0	0.00163142	0	0.00539473	0.0020084
AD03.2FL.10.1	in.vitro.2FL	AD03	Adults	10.1	10	2FL	in.vitro	0	0	0	0	0	0	0	0	0	0.145835	0	0	0	0	0	0	0	0	0	0	0	0.118946	0	0.0142889	0	0.00737564	0	0	0.00134698	0.00579567	0.00717905	0	0.00255563	0	0	0.00152173	0.00157997	0	0	0	0.00321092	0
AD03.2FL.10.2	in.vitro.2FL	AD03	Adults	10.2	10	2FL	in.vitro	0	0	0	0	0	0	0	0	0	0.146028	0	0	0	0	0	0	0	0	0	0	0	0.104607	0	0.0150809	0	0.00684638	0	0	0.00119962	0.00580957	0.008046	0	0.00356457	0	0	0.00171374	0.00478133	0	0	0	0.0021079	0
AD03.2FL.4.1	in.vitro.2FL	AD03	Adults	4.1	4	2FL	in.vitro	0	0	0	0	0	0	0	0	0	0.250096	0	0	0	0	0	0	0	0	0	0	0	0.12933	0	0.0298159	0	0.00705072	0	0	0	0.00567606	0.00533239	0	0.00233361	0	0	0.0025387	0.00329255	0	0	0	0.00323158	0
AD03.2FL.4.2	in.vitro.2FL	AD03	Adults	4.2	4	2FL	in.vitro	0	0	0	0	0	0	0	0	0	0.269356	0	0	0	0	0	0	0	0	0	0	0	0.118015	0	0.0229116	0	0.00652454	0	0	0	0.00835484	0.00472717	0	0.00238992	0	0	0.00250843	0.00608343	0	0	0	0.00310755	0
AD03.Background.0.1	in.vitro.Background	AD03	Adults	0.1	0	Background	in.vitro	0	0	0	0	0	0	0	0	0	0.123044	0	0	0	0	0	0	0	0.00678037	0	0	0	0.16551	0	0.0778452	0	0.0190919	0	0	0.00225212	0.031926	0.00442616	0	0.00678037	0	0	0.00582548	0.0108762	0	0.00301483	0	0.00731488	0.00253438
AD03.Background.0.2	in.vitro.Background	AD03	Adults	0.2	0	Background	in.vitro	0	0	0	0	0	0	0	0	0	0.201886	0	0	0	0	0	0	0	0.00984508	0	0	0	0.168953	0	0.0753211	0	0.0165495	0	0	0.00382583	0.0289513	0.00387182	0	0.00517315	0	0	0.00506739	0.00957838	0	0.00253829	0	0.00805632	0.00315447
AD03.Background.10.1	in.vitro.Background	AD03	Adults	10.1	10	Background	in.vitro	0	0	0	0	0	0	0	0	0	0.211128	0	0	0	0	0.00243601	0	0	0	0	0	0	0.115948	0	0.0324285	0	0.0967602	0	0	0	0.00498207	0.0135306	0	0.00198082	0	0	0.00153064	0.00207086	0.00341142	0	0	0.0267711	0.00540724
AD03.Background.10.2	in.vitro.Background	AD03	Adults	10.2	10	Background	in.vitro	0	0	0	0	0	0	0	0	0	0.173463	0	0	0	0	0.0024372	0	0	0	0	0	0	0.0925666	0	0.0299494	0	0.103815	0	0	0.00145294	0.00543682	0.0140607	0	0.0025778	0	0	0.00145294	0.00201537	0.00374953	0	0	0.0280746	0.00426509
AD03.Background.4.1	in.vitro.Background	AD03	Adults	4.1	4	Background	in.vitro	0	0	0	0	0	0	0	0	0	0.231984	0	0	0	0	0.00107657	0	0	0	0	0	0	0.173197	0	0.0542524	0	0.0175513	0	0	0	0.00923237	0.00639415	0	0.00443676	0	0	0.00342544	0.00597005	0	0	0	0.00597005	0
AD03.Background.4.2	in.vitro.Background	AD03	Adults	4.2	4	Background	in.vitro	0	0	0	0	0	0	0	0	0	0.241405	0	0	0	0	0	0	0	0	0	0	0	0.183355	0	0.0540037	0	0.0156939	0	0	0	0.00839607	0.00446538	0	0.00395959	0	0	0.00459544	0.00638738	0	0	0	0.00648853	0
AD03.GOS.0.1	in.vitro.GOS	AD03	Adults	0.1	0	GOS	in.vitro	0	0	0	0	0	0	0	0	0	0.162872	0	0	0	0	0	0	0	0.00895713	0	0	0	0.174067	0	0.100747	0	0.0196662	0	0	0.00401588	0.0388112	0.00498616	0	0.00549826	0	0	0.00624394	0.0109157	0.00136558	0.00138355	0	0.00966687	0.00342294
AD03.GOS.0.2	in.vitro.GOS	AD03	Adults	0.2	0	GOS	in.vitro	0	0	0	0	0	0	0	0	0	0.162341	0	0	0	0	0	0	0	0.00821503	0	0	0	0.161634	0	0.0865483	0	0.017729	0	0	0.00373721	0.0372354	0.00524121	0	0.00625527	0	0	0.00476266	0.0109154	0.0035777	0	0	0.00819224	0.00358909
AD03.GOS.10.1	in.vitro.GOS	AD03	Adults	10.1	10	GOS	in.vitro	0	0	0	0	0	0	0	0	0	0.230465	0	0	0	0	0	0	0	0	0	0	0	0.09157	0	0.0142661	0	0	0	0	0	0.00306949	0.00269317	0	0.00128991	0	0	0	0.00330525	0	0	0	0.00149847	0
AD03.GOS.10.2	in.vitro.GOS	AD03	Adults	10.2	10	GOS	in.vitro	0	0	0	0	0	0	0	0	0	0.275145	0	0	0	0	0	0	0	0	0	0	0	0.0998369	0	0.0204122	0	0	0	0	0	0.00348441	0.00353383	0	0.00138388	0	0	0	0	0	0	0	0.00276776	0
AD03.GOS.4.1	in.vitro.GOS	AD03	Adults	4.1	4	GOS	in.vitro	0	0	0	0	0	0	0	0	0	0.266908	0	0	0	0	0	0	0	0	0	0	0	0.106332	0	0.0218163	0	0.00661327	0	0	0	0.00554325	0.00536492	0	0.0021103	0	0	0.00277906	0.00337351	0	0	0	0.00326948	0
AD03.GOS.4.2	in.vitro.GOS	AD03	Adults	4.2	4	GOS	in.vitro	0	0	0	0	0	0	0	0	0	0.237493	0	0	0	0	0	0	0	0	0	0	0	0.118343	0	0.0332587	0	0.0104942	0	0	0	0.00801195	0.00466186	0	0.00280519	0	0	0.00286573	0.00488386	0	0	0	0.00369316	0
AD03V4	in.vivo.GOS	AD03	Adults	V4	0wk	GOS	in.vivo	0	0	0	0	0	0	0	0	0	0.00695922	0	0	0	0	0	0	0	0	0	0	0	0.13971	0	0.0354234	0.00389072	0.0396362	0	0.00145796	0.0204962	0.0757207	0.00745086	0	0.0174531	0	0	0.00187331	0.0347198	0.00678969	0.00241581	0	0.0104515	0
AD03V5	in.vivo.GOS	AD03	Adults	V5	1wk	GOS	in.vivo	0	0	0	0	0	0	0	0	0	0.0108299	0	0	0	0	0	0	0	0	0	0	0	0.0909653	0	0.0101106	0.00125754	0.0188329	0	0	0.00739936	0.040538	0.0128772	0	0.00760057	0	0	0	0.0336467	0	0.0031187	0	0.00425551	0.00209757
AD03V6	in.vivo.GOS	AD03	Adults	V6	4wk	GOS	in.vivo	0	0	0	0	0	0	0	0	0	0.0385824	0	0	0	0	0	0	0	0.00113264	0	0	0	0.0446812	0	0.00666031	0	0.0137562	0	0	0.00357701	0.0340276	0.00510656	0	0.00717823	0	0	0	0.0232772	0	0	0	0.00743961	0.00179577
AD04.2FL.0.1	in.vitro.2FL	AD04	Adults	0.1	0	2FL	in.vitro	0	0	0	0	0	0	0	0	0	0.0683385	0	0	0	0	0.00221747	0	0	0.0182438	0	0.00314478	0	0.117748	0	0.0163186	0	0.0244728	0.0042132	0	0.0354796	0.0786699	0.00287264	0	0.00792243	0	0	0.00546305	0.0658993	0.0183143	0.00203604	0	0.00197557	0.00285248
AD04.2FL.0.2	in.vitro.2FL	AD04	Adults	0.2	0	2FL	in.vitro	0	0	0	0	0	0	0	0	0	0.144251	0	0	0	0	0.00131716	0	0	0.0251867	0	0.00355312	0	0.183336	0	0.0135957	0	0.0206569	0.00310335	0	0.0241586	0.0519732	0.00228093	0	0.00748532	0	0	0.00313548	0.0639047	0.0118866	0.00457472	0	0.00137499	0
AD04.2FL.10.1	in.vitro.2FL	AD04	Adults	10.1	10	2FL	in.vitro	0	0	0	0	0	0	0	0	0	0.160147	0	0	0	0	0.00114951	0	0	0.0352606	0	0	0	0.149571	0	0.00273177	0	0.0420945	0	0	0.00442673	0.030631	0	0	0.00376408	0	0	0	0.0148985	0	0	0	0	0
AD04.2FL.10.2	in.vitro.2FL	AD04	Adults	10.2	10	2FL	in.vitro	0	0	0	0	0	0	0	0	0	0.158244	0	0	0	0	0.00114958	0	0	0.0386656	0	0	0	0.137441	0	0.00278552	0	0.0403015	0	0	0.00391299	0.0280541	0	0	0.00393509	0	0	0	0.0171995	0.00148119	0	0	0	0
AD04.2FL.4.1	in.vitro.2FL	AD04	Adults	4.1	4	2FL	in.vitro	0	0	0	0	0	0	0	0	0	0.227459	0	0	0	0	0	0	0	0.0319674	0	0.0021349	0	0.135939	0	0.00596762	0	0.0148266	0.00168662	0	0.00723399	0.0329312	0.00138964	0	0.00376549	0	0	0.00175387	0.0329648	0.00420815	0.00174266	0	0	0
AD04.2FL.4.2	in.vitro.2FL	AD04	Adults	4.2	4	2FL	in.vitro	0	0	0	0	0	0	0	0	0	0.153365	0	0	0	0	0	0	0	0.0472722	0	0.00226698	0	0.13181	0	0.00834324	0	0.0161569	0	0	0.00805522	0.0335774	0	0	0.00406942	0	0	0.00172811	0.0395979	0.00349338	0.00217408	0	0	0
AD04.Background.0.1	in.vitro.Background	AD04	Adults	0.1	0	Background	in.vitro	0	0	0	0	0	0	0	0	0	0.17156	0	0	0	0	0.00134797	0	0	0.0250773	0	0.00398031	0	0.198545	0	0.0143062	0	0.0189733	0.00272136	0	0.0211605	0.0461996	0.00151328	0	0.00673983	0	0	0.00315373	0.0612689	0.00759185	0.0041965	0	0.00146242	0
AD04.Background.0.2	in.vitro.Background	AD04	Adults	0.2	0	Background	in.vitro	0	0	0	0	0	0	0	0	0	0.185012	0	0	0	0	0	0	0	0.0167155	0	0.00344385	0	0.219296	0	0.0148445	0	0.0198921	0.00262143	0	0.0226574	0.0464354	0.00206631	0	0.00601388	0	0	0.00345413	0.0614444	0.00804934	0.00351581	0	0	0
AD04.Background.10.1	in.vitro.Background	AD04	Adults	10.1	10	Background	in.vitro	0	0	0	0	0	0	0	0	0	0.204935	0	0	0	0	0.00502618	0	0	0.0217736	0	0.00225764	0	0.0956433	0	0.00604795	0	0.138699	0	0	0.00459314	0.0180125	0.00194138	0	0.00337674	0	0	0	0.0279335	0.00559545	0.00145968	0	0.0257342	0.00671941
AD04.Background.10.2	in.vitro.Background	AD04	Adults	10.2	10	Background	in.vitro	0	0	0	0	0	0	0	0	0	0.195097	0.00115538	0	0	0	0.00373693	0	0	0.0238297	0	0.0019136	0	0.0938025	0	0.00680591	0	0.138953	0.00149838	0	0.00648096	0.0161392	0.00261766	0	0.00380915	0	0	0	0.0306176	0.00579496	0	0	0.0231979	0.00938747
AD04.Background.4.1	in.vitro.Background	AD04	Adults	4.1	4	Background	in.vitro	0	0	0	0	0	0	0	0	0	0.181706	0	0	0	0	0	0	0	0.0268056	0	0.00263954	0	0.150335	0	0.00780567	0	0.020076	0.00232446	0	0.00961887	0.0341833	0	0	0.00495806	0	0	0.00237797	0.0481181	0.00516613	0.00350155	0	0	0
AD04.Background.4.2	in.vitro.Background	AD04	Adults	4.2	4	Background	in.vitro	0	0	0	0	0	0	0	0	0	0.200381	0	0	0	0	0	0	0	0.0233342	0	0.0028766	0	0.164512	0	0.00902083	0	0.0205754	0.00228199	0	0.00941723	0.0313533	0.0015374	0	0.00478897	0	0	0.00229271	0.0432186	0.0073013	0.00250162	0	0.00217486	0
AD04.GOS.0.1	in.vitro.GOS	AD04	Adults	0.1	0	GOS	in.vitro	0	0	0	0	0	0	0	0	0	0.0443759	0	0	0	0	0.00161528	0	0	0.0115614	0	0.00178123	0	0.0906325	0	0.0134311	0	0.0316085	0.00417095	0	0.0359233	0.0922478	0.00298716	0	0.010621	0	0	0.00459137	0.0929669	0.0172149	0.0022459	0	0.00174804	0.00267738
AD04.GOS.0.2	in.vitro.GOS	AD04	Adults	0.2	0	GOS	in.vitro	0	0	0	0	0	0	0	0	0	0.168666	0.00237664	0	0	0	0	0	0	0.0155425	0	0.00343293	0	0.224725	0	0.0149012	0	0.0204467	0.00264071	0	0.0215029	0.0527011	0.00188622	0	0.00739399	0	0	0.00294251	0.0591897	0.00860118	0.00316885	0	0.0013958	0
AD04.GOS.10.1	in.vitro.GOS	AD04	Adults	10.1	10	GOS	in.vitro	0	0	0	0	0	0	0	0	0	0.210868	0	0	0	0	0	0	0	0.028449	0	0	0	0.101852	0	0.0014063	0	0.0156878	0	0	0	0.0315656	0	0	0.0014348	0	0	0	0.0129322	0	0	0	0	0
AD04.GOS.10.2	in.vitro.GOS	AD04	Adults	10.2	10	GOS	in.vitro	0	0	0	0	0	0	0	0	0	0.214293	0	0	0	0	0	0	0	0.0349205	0	0	0	0.0980568	0	0.0018826	0	0.017619	0.00164005	0	0.00125891	0.0313112	0	0	0.00171513	0	0	0	0.0138019	0.00140329	0.00132821	0	0	0
AD04.GOS.4.1	in.vitro.GOS	AD04	Adults	4.1	4	GOS	in.vitro	0	0	0	0	0	0	0	0	0	0.168396	0	0	0	0	0	0	0	0.0344849	0	0.00208706	0	0.150054	0	0.00717341	0	0.0181892	0.00203178	0	0.00863159	0.0403798	0.00156184	0	0.00347613	0	0	0.00203178	0.0355906	0.00523148	0.00209397	0	0	0
AD04.GOS.4.2	in.vitro.GOS	AD04	Adults	4.2	4	GOS	in.vitro	0	0	0	0	0	0	0	0	0	0.175976	0	0	0	0	0	0	0	0.0418332	0	0.0017788	0	0.142451	0	0.00864288	0	0.0179973	0.00226012	0	0.00795229	0.0406404	0.00179973	0	0.00380873	0	0	0.00194622	0.0377315	0.00485508	0.0022392	0	0	0
AD04V4	in.vivo.GOS	AD04	Adults	V4	0wk	GOS	in.vivo	0	0	0	0	0	0	0	0	0	0.0245827	0	0	0	0	0	0	0	0.00787737	0	0.0013694	0	0.214231	0	0.0158744	0	0.0301534	0.00172172	0	0.00475966	0.0311372	0	0.00348997	0.0326462	0	0	0.0187262	0.129814	0.0115468	0.00316424	0	0.00168848	0
AD04V5	in.vivo.GOS	AD04	Adults	V5	1wk	GOS	in.vivo	0	0	0	0	0	0	0	0	0	0.0960395	0	0	0	0	0	0	0	0.00501773	0	0.00318258	0	0.134053	0	0.0100603	0	0.00963454	0	0	0.00597251	0.0390548	0	0	0.00393069	0	0	0.00433162	0.0354093	0	0	0	0	0
AD04V6	in.vivo.GOS	AD04	Adults	V6	4wk	GOS	in.vivo	0	0	0	0	0	0	0	0	0	0.0178083	0	0	0	0	0	0	0	0.00468945	0	0	0	0.111293	0	0.00507897	0	0.00730045	0.0013055	0	0.00390128	0.0713216	0	0	0.00565412	0	0	0.00338395	0.0421777	0.00611972	0.00216974	0	0	0
AD05.2FL.0.1	in.vitro.2FL	AD05	Adults	0.1	0	2FL	in.vitro	0	0	0	0	0	0.00925645	0	0.0433337	0	0.056414	0	0	0	0	0	0.0133884	0	0.00791664	0	0	0	0.143962	0	0.0430354	0	0.019838	0	0	0.0124202	0.0476905	0.00548639	0	0.0102197	0	0	0.00842518	0.0342777	0	0.00183369	0	0.00455732	0.00203417
AD05.2FL.0.2	in.vitro.2FL	AD05	Adults	0.2	0	2FL	in.vitro	0	0	0	0	0	0.00941564	0	0.0283017	0	0.0793035	0	0	0	0	0	0.0151766	0	0.00805134	0	0	0	0.147842	0	0.0440758	0	0.0185325	0	0	0.0119003	0.0409588	0.00444641	0	0.0102024	0	0	0.00928618	0.0314635	0	0.00150371	0	0.00399829	0
AD05.2FL.10.1	in.vitro.2FL	AD05	Adults	10.1	10	2FL	in.vitro	0	0	0	0	0	0.00236987	0	0	0	0.106873	0	0	0	0	0	0.00258245	0	0.00518853	0	0	0	0.0693326	0	0.00916456	0	0.00230689	0	0	0.00175575	0.00275567	0.0131485	0	0.00471613	0	0	0	0.002362	0	0	0	0	0.00275567
AD05.2FL.10.2	in.vitro.2FL	AD05	Adults	10.2	10	2FL	in.vitro	0	0	0	0	0	0.00161435	0	0	0	0.107115	0	0	0	0	0	0.00358744	0	0.00702541	0	0	0	0.0606577	0	0.0096562	0	0.00301943	0	0	0.00152466	0.00370703	0.0153064	0	0.00535127	0	0	0	0.00382661	0	0	0	0.0019133	0.00313901
AD05.2FL.4.1	in.vitro.2FL	AD05	Adults	4.1	4	2FL	in.vitro	0	0	0	0	0	0.00344284	0	0	0	0.147197	0	0	0	0	0	0.0052297	0	0.00790243	0	0	0	0.0523725	0	0.0180246	0	0.00258213	0	0	0	0.00699139	0.00397135	0	0.00244623	0	0	0.00203853	0.00626155	0	0	0	0	0
AD05.2FL.4.2	in.vitro.2FL	AD05	Adults	4.2	4	2FL	in.vitro	0	0	0	0	0	0.00627982	0	0	0	0.0749152	0	0	0	0	0	0.00499556	0	0.00724483	0	0	0	0.0332856	0	0.0145985	0	0.00437882	0	0	0	0.00608754	0.00417566	0	0.00268824	0	0	0.0026701	0.00713599	0	0	0	0	0
AD05.Background.0.1	in.vitro.Background	AD05	Adults	0.1	0	Background	in.vitro	0	0	0	0	0	0.00980241	0	0.0418086	0	0.0773393	0	0	0	0	0	0.0152851	0	0.00808165	0	0	0	0.123586	0	0.035958	0	0.0195217	0	0	0.0109654	0.0391147	0.00763069	0	0.00932772	0	0	0.00961253	0.0290749	0	0.00137661	0	0.00408236	0.00183944
AD05.Background.0.2	in.vitro.Background	AD05	Adults	0.2	0	Background	in.vitro	0	0	0	0	0	0.010767	0	0.04016	0	0.0734183	0	0	0	0	0	0.0170529	0	0.00827343	0	0	0	0.144953	0	0.0410257	0	0.0197904	0	0	0.0102305	0.0373249	0.0050482	0	0.00981594	0	0	0.00864534	0.0306428	0	0.00182906	0	0.00421293	0
AD05.Background.10.1	in.vitro.Background	AD05	Adults	10.1	10	Background	in.vitro	0	0	0	0	0	0	0	0	0	0.165868	0	0	0	0	0.00224156	0.00335533	0.00396475	0.00609423	0	0	0	0.0509674	0	0.0177853	0	0.0318861	0	0	0.0018773	0.00156208	0.0153196	0	0.00168117	0	0	0	0.00511355	0	0	0	0.00598215	0.0459309
AD05.Background.10.2	in.vitro.Background	AD05	Adults	10.2	10	Background	in.vitro	0	0	0	0	0	0.00177615	0	0	0	0.140875	0	0	0	0	0.00218467	0.00337469	0.00440486	0.00436933	0	0	0	0.0670941	0	0.0136852	0	0.0335426	0	0	0.00179391	0	0.0164205	0	0	0	0	0	0.0049377	0	0	0	0.005586	0.0653713
AD05.Background.4.1	in.vitro.Background	AD05	Adults	4.1	4	Background	in.vitro	0	0	0	0	0	0.00481448	0	0	0	0.226112	0	0	0	0	0	0.0109614	0	0.0105439	0	0	0	0.107029	0	0.029864	0	0.00803894	0	0	0	0.00849197	0.00365972	0	0.00402391	0	0	0.00324223	0.014026	0	0	0	0.002274	0.00254048
AD05.Background.4.2	in.vitro.Background	AD05	Adults	4.2	4	Background	in.vitro	0	0	0	0	0	0.00547297	0	0	0	0.229769	0	0	0	0	0.00124277	0.0113761	0	0.0106352	0	0	0	0.110917	0	0.0325271	0	0.00750442	0	0	0	0.0103963	0.00332202	0	0.00396731	0	0	0.00372831	0.0133359	0	0	0	0.00274844	0
AD05.GOS.0.1	in.vitro.GOS	AD05	Adults	0.1	0	GOS	in.vitro	0	0	0	0	0	0.011912	0	0.100708	0	0.114059	0	0	0	0	0	0.0173296	0	0.00917722	0	0	0	0.136576	0	0.0461682	0	0.0136219	0	0	0.0104496	0.0421611	0.00379409	0	0.00934418	0	0	0.00972992	0.0281937	0	0.00208992	0	0.00436983	0
AD05.GOS.0.2	in.vitro.GOS	AD05	Adults	0.2	0	GOS	in.vitro	0	0	0	0	0	0.0118551	0	0.0527374	0	0.0939766	0	0	0	0	0	0.0167587	0	0.00918724	0	0	0	0.156502	0	0.0482471	0	0.015406	0	0	0.0132078	0.046838	0.00340059	0	0.0109345	0	0	0.00911209	0.0319017	0	0.00131515	0	0.00428362	0
AD05.GOS.10.1	in.vitro.GOS	AD05	Adults	10.1	10	GOS	in.vitro	0	0	0	0	0	0.0027927	0	0	0	0.0862271	0	0	0	0	0	0.00125875	0	0.00448462	0	0	0	0.020935	0	0.00507578	0	0	0	0	0	0.00496366	0.00391385	0	0	0	0	0	0.00249203	0	0	0	0	0
AD05.GOS.10.2	in.vitro.GOS	AD05	Adults	10.2	10	GOS	in.vitro	0	0	0	0	0	0.00268661	0	0	0	0.106952	0	0	0	0	0	0.00114869	0	0.00360747	0	0	0	0.024901	0	0.00707254	0	0	0	0	0	0.00472768	0.00280053	0	0	0	0	0	0.00263915	0	0	0	0	0
AD05.GOS.4.1	in.vitro.GOS	AD05	Adults	4.1	4	GOS	in.vitro	0	0	0	0	0	0.00624117	0	0	0	0.196531	0	0	0	0	0	0.00525572	0	0.0091154	0	0	0	0.0583057	0	0.0291693	0	0.00400749	0	0	0	0.0105443	0.00246362	0	0.00310416	0	0	0.00277568	0.00711165	0	0	0	0	0
AD05.GOS.4.2	in.vitro.GOS	AD05	Adults	4.2	4	GOS	in.vitro	0	0	0	0	0	0.0040975	0	0	0	0.189871	0	0	0	0	0	0.00417597	0	0.00638164	0	0	0	0.0588994	0	0.0215424	0	0.00390571	0	0	0	0.0104181	0.00319082	0	0.00270261	0	0	0.00272004	0.00738422	0	0	0	0	0
AD05V1	in.vivo.GOS	AD05	Adults	V1	0wk	GOS	in.vivo	0	0	0	0	0	0	0	0.00114095	0	0.00665705	0	0	0	0	0	0.00254693	0	0	0	0	0	0.0451664	0	0.0181744	0	0.0230436	0	0	0.00918602	0.0264485	0.008081	0	0.00515225	0	0	0	0.0278186	0	0.00136555	0	0	0
AD05V2	in.vivo.GOS	AD05	Adults	V2	1wk	GOS	in.vivo	0	0	0	0	0	0.00350243	0	0.028646	0	0.0154878	0	0	0	0	0	0.0117685	0	0.00299635	0	0.00289192	0	0.0879945	0	0.0119854	0	0.010925	0	0.00290798	0.00274732	0.0452183	0.00336587	0	0.00289192	0	0	0.00242599	0.0292565	0	0.00261879	0	0	0
AD05V3	in.vivo.GOS	AD05	Adults	V3	4wk	GOS	in.vivo	0	0	0.00121245	0	0	0.00284907	0	0.0106906	0	0.0275898	0	0	0	0	0	0.00197445	0	0.00180929	0	0	0	0.0525294	0	0.0161672	0	0.016659	0	0	0.00284531	0.0188586	0.00418164	0	0.00661404	0	0	0	0.0284606	0.00155404	0.00260883	0	0.00366362	0
AD06.2FL.0.1	in.vitro.2FL	AD06	Adults	0.1	0	2FL	in.vitro	0	0	0	0.00625246	0.122225	0	0	0	0	0.0552681	0	0	0.00156882	0	0	0	0.00235038	0.0178788	0	0.0117576	0	0.0812535	0	0.0618286	0	0.0127388	0.00124365	0	0.00888808	0.0320439	0.0022648	0	0.00442122	0	0	0.0136687	0.0120143	0	0	0	0	0
AD06.2FL.0.2	in.vitro.2FL	AD06	Adults	0.2	0	2FL	in.vitro	0	0	0	0	0.122808	0	0	0	0	0.065343	0	0	0.00197628	0	0	0	0.00224716	0.019221	0	0.0144024	0	0.0823093	0	0.0523713	0	0.0128916	0.00148412	0	0.00948079	0.0337531	0.00262105	0	0.00378087	0	0	0.0147	0.0108504	0	0	0	0.00108352	0.00260197
AD06.2FL.10.1	in.vitro.2FL	AD06	Adults	10.1	10	2FL	in.vitro	0	0	0	0	0.00269311	0	0	0	0	0.131498	0	0	0	0	0	0	0	0.03294	0	0.00564296	0	0.0437398	0	0.0105758	0	0	0	0	0.00187916	0.0382552	0.0113023	0	0.00144761	0	0	0.00196111	0	0	0	0	0	0
AD06.2FL.10.2	in.vitro.2FL	AD06	Adults	10.2	10	2FL	in.vitro	0	0	0	0	0.00125422	0	0	0	0	0.0946855	0	0	0	0	0	0	0	0.0262195	0	0.00347688	0	0.0293074	0	0.0106291	0	0	0	0	0.00173844	0.0312284	0.0100179	0	0	0	0	0	0	0	0	0	0	0
AD06.2FL.4.1	in.vitro.2FL	AD06	Adults	4.1	4	2FL	in.vitro	0	0	0	0	0.0253256	0	0	0	0	0.163845	0	0	0.00145237	0	0	0	0.00272319	0.0334952	0	0.0192439	0	0.0384423	0	0.0353788	0	0.00297281	0	0	0.00108928	0.0161576	0.00524214	0	0.00288204	0	0	0.00676258	0.00240548	0	0	0	0	0
AD06.2FL.4.2	in.vitro.2FL	AD06	Adults	4.2	4	2FL	in.vitro	0	0	0	0	0.0338179	0	0	0	0	0.124478	0	0	0.0022466	0	0	0	0.00311434	0.0720577	0	0.0322132	0	0.0277794	0	0.0291464	0	0.00186623	0	0	0	0.0154053	0.00373245	0	0.00231792	0	0	0.00593151	0.0020683	0	0	0	0	0
AD06.Background.0.1	in.vitro.Background	AD06	Adults	0.1	0	Background	in.vitro	0	0	0	0.00604643	0.199013	0	0	0	0	0.0469543	0	0	0.00148799	0	0	0	0.00132266	0.0218239	0	0.0145729	0	0.0768795	0	0.0547486	0	0.00829023	0.00155885	0	0.00814852	0.0270672	0.00210208	0	0.00304684	0	0	0.0140296	0.00909327	0	0	0	0	0
AD06.Background.0.2	in.vitro.Background	AD06	Adults	0.2	0	Background	in.vitro	0	0	0	0.00526009	0.225092	0	0	0	0	0.0500274	0	0	0.001595	0	0	0	0.00200788	0.0171321	0	0.0114647	0	0.0671878	0	0.0446316	0	0.00988671	0.00128392	0	0.00813335	0.0259045	0.00236987	0	0.00344451	0	0	0.0122453	0.00947382	0	0	0.00237552	0	0
AD06.Background.10.1	in.vitro.Background	AD06	Adults	10.1	10	Background	in.vitro	0	0	0	0	0.00121582	0	0	0	0	0.168582	0	0	0	0	0	0	0.0060195	0.0241376	0	0.00559039	0	0.0280592	0	0.0229695	0	0.03626	0	0	0	0.00526855	0.0168308	0	0.00174029	0	0	0.00163301	0	0.0147686	0	0	0.00352826	0.0406942
AD06.Background.10.2	in.vitro.Background	AD06	Adults	10.2	10	Background	in.vitro	0	0	0	0	0.00133211	0	0	0	0	0.166417	0	0	0	0	0.00126344	0	0.00701759	0.0228106	0	0.0048615	0	0.0231265	0	0.0244174	0	0.0322452	0	0	0	0.00493017	0.0148592	0	0.00144197	0	0	0.00379032	0	0.015436	0	0	0.00185396	0.0436574
AD06.Background.4.1	in.vitro.Background	AD06	Adults	4.1	4	Background	in.vitro	0	0	0	0	0.021422	0	0	0	0	0.162832	0	0	0.00178056	0	0	0	0.00467915	0.0359701	0	0.0293586	0	0.0441966	0	0.0456873	0	0.00502422	0	0	0.00144929	0.0140927	0.00204282	0	0.00209803	0	0	0.00938591	0.00317465	0	0	0	0	0.00224986
AD06.Background.4.2	in.vitro.Background	AD06	Adults	4.2	4	Background	in.vitro	0	0	0	0	0.0310666	0	0	0	0	0.150816	0	0	0.00196579	0	0	0	0.00400718	0.0432115	0	0.0319381	0	0.0357423	0	0.0374534	0	0.00409074	0	0	0.00114605	0.014246	0.00247514	0	0.00219659	0	0	0.00920418	0.00237964	0	0	0	0	0
AD06.GOS.0.1	in.vitro.GOS	AD06	Adults	0.1	0	GOS	in.vitro	0	0	0	0.00996474	0.227105	0	0	0	0	0.0473394	0	0	0.00213234	0	0	0	0.00245668	0.0230279	0	0.0171278	0	0.0627765	0	0.0458074	0	0.00890892	0.00117313	0	0.00819123	0.0275893	0.00249118	0	0.00336758	0	0	0.0128493	0.00940577	0	0	0	0	0
AD06.GOS.0.2	in.vitro.GOS	AD06	Adults	0.2	0	GOS	in.vitro	0	0	0	0	0.109774	0	0	0	0	0.054716	0	0	0.00179584	0	0	0	0.00205864	0.0178532	0	0.0111692	0	0.0872426	0	0.0596831	0	0.0123256	0.00164691	0	0.0104509	0.0354699	0.00254045	0	0.00409976	0	0	0.0153391	0.0109853	0.00108626	0	0	0.00106874	0
AD06.GOS.10.1	in.vitro.GOS	AD06	Adults	10.1	10	GOS	in.vitro	0	0	0	0	0.00228096	0	0	0	0	0.12937	0	0	0	0	0	0	0	0.0226297	0	0.00727817	0	0.0191415	0	0.00989576	0	0	0	0	0	0.0170695	0.00604193	0	0	0	0	0	0	0	0	0	0	0
AD06.GOS.10.2	in.vitro.GOS	AD06	Adults	10.2	10	GOS	in.vitro	0	0	0	0	0.00638399	0	0	0	0	0.106176	0	0	0	0	0	0	0	0.0213194	0	0.00476828	0	0.0173129	0	0.00870902	0	0	0	0	0	0.01751	0.00671238	0	0	0	0	0	0	0	0	0	0	0
AD06.GOS.4.1	in.vitro.GOS	AD06	Adults	4.1	4	GOS	in.vitro	0	0	0	0	0.0198303	0	0	0	0	0.177235	0	0	0.00169876	0	0	0	0.00256095	0.0368265	0	0.0189852	0	0.0426996	0	0.0353326	0	0.00265485	0	0	0	0.0165608	0.00472922	0	0.00256095	0	0	0.0075548	0.003039	0	0	0	0	0
AD06.GOS.4.2	in.vitro.GOS	AD06	Adults	4.2	4	GOS	in.vitro	0	0	0	0	0.0206423	0	0	0	0	0.153818	0	0	0.0013386	0	0	0	0.00229561	0.0326776	0	0.0152334	0	0.0408424	0	0.0362209	0	0.00500915	0	0	0	0.0179711	0.00490012	0	0.00261057	0	0	0.00758337	0.00342221	0	0	0	0	0
AD06V4	in.vivo.GOS	AD06	Adults	V4	0wk	GOS	in.vivo	0	0	0	0	0	0	0	0	0	0.00318662	0	0	0	0	0	0	0	0	0	0	0	0.0851187	0	0.0388274	0.0019537	0.0275035	0.00208647	0	0.0320653	0.092042	0.0106505	0	0.00434366	0	0	0.00518774	0.0351761	0.00389791	0.00145105	0	0	0
AD06V5	in.vivo.GOS	AD06	Adults	V5	1wk	GOS	in.vivo	0	0	0	0	0	0	0	0	0	0.0112972	0	0	0	0	0	0	0	0	0	0.00439144	0	0.0257244	0	0.063522	0	0.016586	0.0104085	0	0.0285725	0.0646535	0.0191784	0	0.00433942	0	0	0.0167594	0.0234095	0.00270943	0	0	0	0.00185975
AD06V6	in.vivo.GOS	AD06	Adults	V6	4wk	GOS	in.vivo	0.00119216	0	0	0	0.100386	0	0	0	0	0.0543582	0	0	0.00163275	0	0	0	0	0.00482419	0	0.0192746	0	0.0718297	0	0.0152612	0	0.00618667	0.00159202	0	0.0196966	0.0498006	0.00495007	0	0.00297671	0	0.00113663	0.0192486	0.0098261	0.00222513	0	0	0	0
EL01.2FL.0.1	in.vitro.2FL	EL01	Pre-frail elderly	0.1	0	2FL	in.vitro	0	0	0	0	0	0.00709075	0	0	0	0.133879	0	0	0	0	0.00119474	0	0.00402133	0.0150654	0	0	0	0.110956	0	0.0519665	0	0.0142592	0.0032734	0.00305971	0.0563569	0.0590961	0.00446814	0	0.00408932	0	0	0.01186	0.0281299	0.010879	0	0.0028363	0.00404076	0.0033414
EL01.2FL.0.2	in.vitro.2FL	EL01	Pre-frail elderly	0.2	0	2FL	in.vitro	0	0	0.00297514	0	0	0.00850621	0	0	0	0.149109	0	0	0	0	0.00123063	0	0.00447624	0.0184053	0.00173099	0.00255592	0	0.111216	0	0.0501447	0	0.0131177	0.00256944	0.00235307	0.0560544	0.0549185	0.00405701	0	0.00411111	0	0	0.0123739	0.025424	0.00914181	0	0.00282639	0.00415168	0.00381359
EL01.2FL.10.1	in.vitro.2FL	EL01	Pre-frail elderly	10.1	10	2FL	in.vitro	0	0	0.00284075	0	0	0.00738967	0	0	0	0.1547	0	0	0	0	0	0	0	0.0177129	0	0	0	0.10288	0	0.0244342	0	0.0195325	0	0	0.0157077	0.0494068	0.0298557	0	0.00566294	0	0	0.00181957	0.0115858	0	0	0	0	0.00228374
EL01.2FL.10.2	in.vitro.2FL	EL01	Pre-frail elderly	10.2	10	2FL	in.vitro	0	0	0.00115384	0	0	0.00654184	0	0	0	0.128828	0	0	0	0	0	0	0	0.0173539	0	0	0	0.0815721	0	0.0284235	0	0.0202642	0	0	0.0165555	0.0583202	0.0362325	0	0.00522832	0	0	0	0.0130373	0	0	0	0	0.00343575
EL01.2FL.4.1	in.vitro.2FL	EL01	Pre-frail elderly	4.1	4	2FL	in.vitro	0	0	0.00258546	0	0	0.00682877	0	0	0	0.234448	0	0	0	0	0	0	0	0.0189469	0	0	0	0.102254	0	0.03817	0	0.0134404	0.00191442	0	0.0247888	0.0455514	0.0122365	0	0.00380911	0	0	0.00406568	0.0162233	0.00157891	0	0.00230915	0	0
EL01.2FL.4.2	in.vitro.2FL	EL01	Pre-frail elderly	4.2	4	2FL	in.vitro	0	0	0.00274655	0	0	0.00795377	0	0	0	0.21663	0	0	0	0	0	0	0	0.0209718	0	0	0	0.104716	0	0.0380637	0	0.0132937	0.00184805	0	0.0259136	0.0516535	0.0143045	0	0.00410451	0	0	0.00433935	0.0173676	0.00186847	0	0	0	0
EL01.Background.0.1	in.vitro.Background	EL01	Pre-frail elderly	0.1	0	Background	in.vitro	0	0	0.00539714	0	0	0.00721211	0	0	0	0.12509	0	0	0	0	0	0	0.00453742	0.0176243	0.00243588	0.00243588	0	0.107704	0	0.0546879	0	0.0120839	0.00358217	0.00300903	0.0546401	0.0573626	0.0036777	0	0.00401204	0	0	0.0110809	0.0241677	0.0104122	0	0.00257917	0.0025314	0
EL01.Background.0.2	in.vitro.Background	EL01	Pre-frail elderly	0.2	0	Background	in.vitro	0	0	0.00461826	0	0	0.00763017	0	0	0	0.137714	0	0	0	0	0	0	0.00386142	0.0169439	0	0	0	0.115626	0	0.0518048	0	0.0145035	0.00307369	0.00256398	0.0541989	0.057288	0.00367607	0	0.00484994	0	0	0.0119395	0.0262886	0.00923652	0	0.00228596	0.00398499	0
EL01.Background.10.1	in.vitro.Background	EL01	Pre-frail elderly	10.1	10	Background	in.vitro	0	0	0.00176645	0	0	0.0040376	0	0	0	0.186325	0	0	0	0	0.00298614	0	0.00617557	0.0193959	0	0.00215198	0	0.0851751	0	0.0317681	0	0.0999867	0	0	0.0165079	0.0139353	0.0279898	0	0.00218703	0	0	0.00183655	0.0074233	0.00354692	0	0	0.00388339	0.0430818
EL01.Background.10.2	in.vitro.Background	EL01	Pre-frail elderly	10.2	10	Background	in.vitro	0	0	0.00278248	0	0	0.00255687	0	0	0	0.171461	0	0	0	0	0.00214326	0	0.00417372	0.0162437	0	0.00225606	0	0.0812935	0	0.0337281	0	0.130325	0.00157924	0	0.0192893	0.0139124	0.035345	0	0	0	0	0.00195525	0.0072194	0.00266967	0	0	0.0036473	0.0435044
EL01.Background.4.1	in.vitro.Background	EL01	Pre-frail elderly	4.1	4	Background	in.vitro	0	0	0.00444124	0	0	0.0098451	0	0	0	0.218868	0	0	0	0	0.00124705	0	0.00492255	0.0209591	0.00210029	0.00325982	0	0.109718	0	0.0453969	0	0.0141113	0.00166273	0	0.0244596	0.0326201	0.00623523	0	0.00301916	0	0	0.00673843	0.0143082	0.00214404	0	0.00220968	0.00111578	0.00557889
EL01.Background.4.2	in.vitro.Background	EL01	Pre-frail elderly	4.2	4	Background	in.vitro	0	0	0.00423443	0	0	0.00647149	0	0	0	0.233339	0	0	0	0	0	0	0.00420019	0.019483	0	0.0023512	0	0.128425	0	0.0469212	0	0.0151458	0.00178052	0	0.0254523	0.0327569	0.00673401	0	0.00357245	0	0	0.00882269	0.013137	0.00168921	0	0.00288763	0.00133539	0.00572961
EL01.GOS.0.1	in.vitro.GOS	EL01	Pre-frail elderly	0.1	0	GOS	in.vitro	0	0	0.00514554	0	0	0.0061085	0	0	0	0.132388	0	0	0	0	0.00116142	0	0.00395472	0.0157013	0	0.00194061	0	0.109901	0	0.0544766	0	0.0142311	0.00349162	0.00271244	0.054337	0.0587989	0.00390326	0	0.00394002	0	0	0.0118936	0.0266098	0.0110188	0	0.00339606	0.00447662	0.00337401
EL01.GOS.0.2	in.vitro.GOS	EL01	Pre-frail elderly	0.2	0	GOS	in.vitro	0	0	0.00388291	0	0	0.00810719	0	0	0	0.168885	0	0	0	0	0.00149343	0	0.00512033	0.0218467	0.00217614	0.00256016	0	0.11653	0	0.0521847	0	0.0114781	0.00290152	0.00285885	0.0581584	0.052782	0.00388291	0	0.00486431	0	0	0.0119474	0.021292	0.0087899	0	0.0026455	0.00456563	0.00328554
EL01.GOS.10.1	in.vitro.GOS	EL01	Pre-frail elderly	10.1	10	GOS	in.vitro	0	0	0.00100585	0	0	0.00171452	0	0	0	0.0388853	0	0	0	0	0	0	0	0.00507498	0.00253749	0	0	0.029524	0	0.0305413	0	0.0186883	0	0	0.0235004	0.0766962	0.0238661	0	0.00672092	0	0	0	0.022083	0.00243462	0	0	0	0.00305185
EL01.GOS.10.2	in.vitro.GOS	EL01	Pre-frail elderly	10.2	10	GOS	in.vitro	0	0	0.00186064	0	0	0.00652006	0	0	0	0.15244	0	0	0	0	0	0	0	0.0150884	0	0	0	0.0882084	0	0.0282301	0	0.0139626	0	0	0.0183719	0.0554987	0.0198494	0	0.00213426	0	0	0	0.0143535	0.00154011	0	0	0	0
EL01.GOS.4.1	in.vitro.GOS	EL01	Pre-frail elderly	4.1	4	GOS	in.vitro	0	0	0.00205793	0	0	0.0079344	0	0	0	0.242602	0	0	0	0	0	0	0.00246483	0.0228642	0	0	0	0.112772	0	0.0397972	0	0.0117529	0.00152585	0	0.0250004	0.0450164	0.0139517	0	0.00316906	0	0	0.00420977	0.0143899	0.00243353	0	0	0	0.00225356
EL01.GOS.4.2	in.vitro.GOS	EL01	Pre-frail elderly	4.2	4	GOS	in.vitro	0	0	0.00204152	0	0	0.00937661	0	0	0	0.23132	0	0	0	0	0	0	0	0.0185504	0.00204152	0	0	0.102024	0	0.0436441	0	0.0134924	0.00162929	0	0.0257873	0.0483619	0.0147749	0	0.00308846	0	0	0.00578432	0.0164238	0.00265006	0	0	0	0.00293796
EL01V4	in.vivo.GOS	EL01	Pre-frail elderly	V4	0wk	GOS	in.vivo	0	0.00125552	0.00807417	0	0	0.00956511	0	0	0	0.046888	0	0	0	0	0	0	0	0.00706232	0	0.00164788	0	0.105336	0	0.099905	0	0.0253748	0.00501384	0.00818568	0.018106	0.077541	0.0065502	0	0.00423739	0	0	0.00389873	0.0293272	0.0129187	0.0012803	0.00299013	0.00809482	0
EL01V5	in.vivo.GOS	EL01	Pre-frail elderly	V5	1wk	GOS	in.vivo	0	0	0.00209194	0	0	0.0042521	0	0	0	0.0633609	0	0	0	0	0	0	0	0.0122561	0	0	0	0.0939271	0	0.0528329	0	0.0135806	0.00295032	0.00318339	0.0154451	0.0411624	0.00270588	0	0.00357563	0	0	0.00377459	0.0279343	0.00579264	0.00181908	0	0.00421231	0
EL01V6	in.vivo.GOS	EL01	Pre-frail elderly	V6	4wk	GOS	in.vivo	0	0	0	0	0	0.00269871	0	0	0	0.00459184	0	0	0	0	0	0	0	0.00420918	0	0	0	0.077551	0	0.0350497	0	0.00882116	0	0.00522288	0.0130371	0.032351	0.00189984	0	0.0024906	0	0	0.00175215	0.0337003	0.00449114	0.00287325	0	0	0
EL02.2FL.0.1	in.vitro.2FL	EL02	Pre-frail elderly	0.1	0	2FL	in.vitro	0	0	0	0	0	0.0176777	0.00669447	0.0783322	0.00885366	0.0884577	0	0.0252398	0	0	0	0	0	0.00745364	0	0.0107466	0	0.13455	0	0.0301103	0.00340146	0.0133396	0	0	0.00788745	0.0166327	0.00329301	0	0.00659588	0	0	0.0199552	0.0114368	0.00590572	0.00429866	0.00210003	0.00219863	0
EL02.2FL.0.2	in.vitro.2FL	EL02	Pre-frail elderly	0.2	0	2FL	in.vitro	0	0	0	0	0	0.00786172	0.0030542	0.0370236	0.00721695	0.0384489	0	0.01121	0	0	0.00220581	0	0.00608577	0.00453604	0	0.00469441	0	0.0619323	0	0.0360056	0.00548624	0.0201351	0	0.002104	0.0173071	0.0317523	0.00476228	0	0.0118774	0	0	0.0310284	0.0157574	0.0097508	0.0025791	0.00147054	0.00403832	0
EL02.2FL.10.1	in.vitro.2FL	EL02	Pre-frail elderly	10.1	10	2FL	in.vitro	0	0	0	0	0	0.0120022	0	0.00366846	0	0.117032	0	0.00143548	0	0	0	0	0	0.0412701	0	0.00582168	0	0.0655537	0	0.00210006	0.00167473	0.00660588	0	0	0.00186081	0.00586156	0.0118029	0	0.0216917	0	0	0	0.00659259	0	0.0014089	0	0.0014089	0.00389441
EL02.2FL.10.2	in.vitro.2FL	EL02	Pre-frail elderly	10.2	10	2FL	in.vitro	0	0	0	0	0	0.00681472	0	0.00275302	0	0.0758556	0	0	0	0	0	0	0	0.0257667	0	0.00379039	0	0.0896207	0	0.00244979	0	0.00798774	0	0	0.00169171	0.00422129	0.0101423	0	0.0210426	0	0	0	0.0040218	0	0	0	0	0
EL02.2FL.4.1	in.vitro.2FL	EL02	Pre-frail elderly	4.1	4	2FL	in.vitro	0	0	0	0	0	0.0207955	0.00214568	0.0133665	0.00277883	0.15781	0	0.0069506	0	0	0	0	0	0.029737	0	0.0186217	0	0.0951346	0	0.0134087	0.00175876	0.00252557	0	0	0	0.00746416	0.00481899	0	0.00593756	0	0	0.00653553	0.00529034	0	0.00151253	0	0	0
EL02.2FL.4.2	in.vitro.2FL	EL02	Pre-frail elderly	4.2	4	2FL	in.vitro	0	0	0	0	0	0.0244361	0.00213602	0.0147813	0.0020933	0.158963	0	0.00845865	0	0	0	0	0	0.0306946	0	0.0206126	0	0.0977016	0	0.0129229	0.00181562	0.00228554	0	0	0	0.00610902	0.00476333	0	0.00647215	0	0	0.00758288	0.00346036	0	0.00121753	0	0.0014525	0
EL02.Background.0.1	in.vitro.Background	EL02	Pre-frail elderly	0.1	0	Background	in.vitro	0	0	0	0	0	0.0193544	0.00547541	0.0608484	0.00480884	0.0797267	0	0.0187116	0	0	0	0	0	0.00609437	0	0.0104747	0	0.15962	0	0.0301862	0.00366614	0.0119031	0	0	0.00916536	0.0179022	0.00366614	0	0.00695139	0	0	0.0222825	0.0126887	0.00269009	0.0034995	0.00121411	0.00361853	0
EL02.Background.0.2	in.vitro.Background	EL02	Pre-frail elderly	0.2	0	Background	in.vitro	0	0	0	0	0	0.0206564	0.00780475	0.0682807	0.0209834	0.0852527	0	0.0201441	0	0	0	0	0.00381517	0.010083	0	0.017528	0	0.116635	0	0.0258342	0.00366256	0.0102138	0	0	0.0102029	0.0169176	0.00353176	0	0.00587536	0	0	0.0234688	0.00913461	0.00322654	0.00391328	0.00160237	0.00349906	0
EL02.Background.10.1	in.vitro.Background	EL02	Pre-frail elderly	10.1	10	Background	in.vitro	0	0	0	0	0	0.00696615	0.00204963	0.00548731	0	0.137779	0	0.00237394	0	0	0.00260744	0	0.00660293	0.0242194	0	0.0146069	0	0.0642521	0	0.00809475	0	0.0240507	0	0	0	0.00535758	0.0226108	0	0.00315228	0	0	0	0	0	0	0	0.00897687	0.0461686
EL02.Background.10.2	in.vitro.Background	EL02	Pre-frail elderly	10.2	10	Background	in.vitro	0	0	0	0	0	0.00671498	0.00168428	0.00466503	0	0.12969	0	0.0026594	0	0	0.00364559	0	0.00507502	0.0258516	0	0.0127984	0	0.0655098	0	0.0086652	0	0.0272256	0	0	0	0.00558474	0.0250981	0	0.00293642	0	0	0.00158456	0	0	0	0	0.0117235	0.0447444
EL02.Background.4.1	in.vitro.Background	EL02	Pre-frail elderly	4.1	4	Background	in.vitro	0	0	0	0	0	0.0145692	0.00266735	0.0122829	0.00166709	0.133897	0	0.00774008	0	0	0.00134558	0	0.00233393	0.0242979	0	0.0205886	0	0.0900528	0	0.0138131	0.00169686	0.00225058	0	0	0	0.00656716	0.00424513	0	0.00439994	0	0	0.0074007	0.00266735	0	0	0	0.00160755	0
EL02.Background.4.2	in.vitro.Background	EL02	Pre-frail elderly	4.2	4	Background	in.vitro	0	0	0	0	0	0.0141432	0.00283404	0.0135116	0.00189476	0.124714	0	0.00781655	0	0	0	0	0	0.0240974	0	0.0225212	0	0.09802	0	0.0157303	0.00213228	0.00165724	0	0	0	0.0070662	0.00389208	0	0.0055925	0	0	0.00758443	0.00192175	0	0	0	0.00193254	0
EL02.GOS.0.1	in.vitro.GOS	EL02	Pre-frail elderly	0.1	0	GOS	in.vitro	0	0	0	0	0	0.0178251	0.0057921	0.0680186	0.00632503	0.0595198	0	0.0204336	0	0	0	0	0	0.0101257	0	0.016072	0	0.14225	0	0.0302928	0.00368843	0.0127763	0	0	0.0130147	0.0174184	0.00311343	0	0.00632503	0	0	0.0237294	0.0110372	0.00422136	0.00345002	0.00244026	0.00227196	0
EL02.GOS.0.2	in.vitro.GOS	EL02	Pre-frail elderly	0.2	0	GOS	in.vitro	0	0	0	0	0	0.0222985	0.00739239	0.0739932	0.00507847	0.105565	0	0.0238671	0	0	0	0	0.00274723	0.00950697	0	0.0120289	0	0.151826	0	0.0303148	0.00370919	0.0109109	0	0.00143861	0.0095763	0.0158767	0.0035532	0	0.00543379	0	0	0.0228445	0.0096023	0.00500914	0.00300722	0	0.00264323	0
EL02.GOS.10.1	in.vitro.GOS	EL02	Pre-frail elderly	10.1	10	GOS	in.vitro	0	0	0	0	0	0.0241178	0	0.0479638	0	0.126998	0	0	0	0	0	0	0	0.0189714	0	0.00831096	0	0.114196	0	0.00276499	0	0.00209372	0	0	0	0.00538614	0.00791139	0	0.0056099	0	0	0	0.00431531	0	0	0	0	0
EL02.GOS.10.2	in.vitro.GOS	EL02	Pre-frail elderly	10.2	10	GOS	in.vitro	0	0	0	0	0	0.0263488	0	0.0370643	0	0.152943	0	0	0	0	0	0	0	0.023791	0	0.00976059	0	0.160357	0	0.00371734	0	0.00259873	0	0	0	0.00618648	0.00901712	0	0.00857377	0	0	0	0.00585908	0	0	0	0	0
EL02.GOS.4.1	in.vitro.GOS	EL02	Pre-frail elderly	4.1	4	GOS	in.vitro	0	0	0	0	0	0.0360157	0.00296245	0.0206457	0.00462654	0.171904	0	0.00844846	0	0	0	0	0	0.0257203	0	0.0164306	0	0.0716016	0	0.012563	0.00136236	0.00190182	0	0	0	0.00431566	0.00524829	0	0.00480026	0	0	0.00787243	0.00357505	0	0.00117035	0	0.00136236	0
EL02.GOS.4.2	in.vitro.GOS	EL02	Pre-frail elderly	4.2	4	GOS	in.vitro	0	0	0	0	0	0.0295355	0.00188351	0.0121535	0	0.163647	0	0.00738792	0	0	0	0	0	0.0283177	0	0.0161722	0	0.0932583	0	0.0162859	0.00149382	0.00189163	0	0	0	0.00677091	0.00482245	0	0.00582103	0	0	0.00764772	0.00305259	0	0	0	0.00147759	0
EL02V4	in.vivo.GOS	EL02	Pre-frail elderly	V4	0wk	GOS	in.vivo	0	0	0	0	0	0.00374593	0.00318059	0.00409118	0.00574405	0.00470399	0	0.00119542	0	0	0	0	0	0	0	0.00233905	0	0.0174436	0	0.0257598	0	0.0440622	0.00324532	0	0.0262604	0.00952019	0.016943	0	0.00560164	0	0	0.00107027	0.0108149	0	0.00517871	0.00156656	0.00517871	0
EL02V5	in.vivo.GOS	EL02	Pre-frail elderly	V5	1wk	GOS	in.vivo	0	0	0	0	0	0.00408825	0.00587288	0.0466482	0.00965309	0.0187035	0	0.00329471	0	0	0	0	0	0.00445991	0	0.00314068	0	0.0693931	0	0.0286479	0	0.0103529	0.00459384	0	0.0104098	0.0198653	0.00885285	0	0.00518648	0.00254804	0	0.00218308	0.00488849	0	0.00216968	0	0	0
EL03.2FL.0.1	in.vitro.2FL	EL03	Pre-frail elderly	0.1	0	2FL	in.vitro	0	0	0	0	0	0	0	0.415471	0	0.0350707	0	0.0259914	0	0.00566672	0	0	0	0.0019015	0	0	0	0.0590095	0	0.0544887	0	0.0201357	0	0	0.00352596	0.0192417	0.0102253	0	0.0057045	0	0	0.00153631	0.00410522	0	0	0	0.00163705	0
EL03.2FL.0.2	in.vitro.2FL	EL03	Pre-frail elderly	0.2	0	2FL	in.vitro	0	0	0	0	0	0	0	0.488674	0	0.0395437	0	0.0242685	0	0.00822591	0	0	0	0.0014426	0	0.00166769	0	0.0585226	0	0.0521179	0	0.0128504	0	0	0.00346839	0.0167894	0.0112032	0	0.00717209	0	0	0	0.00390833	0	0	0	0.00359116	0
EL03.2FL.10.1	in.vitro.2FL	EL03	Pre-frail elderly	10.1	10	2FL	in.vitro	0	0	0	0	0	0	0	0.0201964	0	0.0175292	0	0.00465212	0	0.00129019	0	0	0	0.00465832	0	0.00107929	0	0.0586415	0	0.0252641	0	0.0547585	0	0	0.00790859	0.0438229	0.112879	0	0.0242282	0	0	0	0.00147007	0	0	0	0.00800784	0.00390157
EL03.2FL.10.2	in.vitro.2FL	EL03	Pre-frail elderly	10.2	10	2FL	in.vitro	0	0	0	0	0	0	0	0.0268133	0	0.0269761	0	0.00557785	0	0.00196074	0	0	0	0.00889767	0	0.00144401	0	0.0667785	0	0.0192889	0	0.0426125	0	0	0.00655469	0.0355553	0.107444	0	0.0195083	0	0	0	0	0	0	0	0.00559201	0
EL03.2FL.4.1	in.vitro.2FL	EL03	Pre-frail elderly	4.1	4	2FL	in.vitro	0	0	0	0	0	0	0	0.255413	0	0.0733328	0	0.0175674	0	0.0081543	0	0	0	0.00745496	0	0.00290925	0	0.0340998	0	0.0302115	0	0.0268966	0	0	0.0012728	0.0221551	0.0384917	0	0.00577655	0	0	0	0	0	0	0	0	0
EL03.2FL.4.2	in.vitro.2FL	EL03	Pre-frail elderly	4.2	4	2FL	in.vitro	0	0	0	0	0	0	0	0.203773	0	0.119443	0	0.0237909	0	0.00359029	0	0	0	0.00384175	0	0.00165544	0	0.0420217	0	0.035386	0	0.0299377	0	0	0.00136906	0.0216046	0.0419519	0	0.00536448	0	0	0	0	0	0	0	0.0012084	0
EL03.Background.0.1	in.vitro.Background	EL03	Pre-frail elderly	0.1	0	Background	in.vitro	0	0	0	0	0	0	0	0.450925	0	0.0440451	0	0.0251203	0	0.0089581	0	0	0	0.00236795	0	0.00171645	0	0.0576388	0	0.0539804	0	0.0149531	0	0	0.00410319	0.0148404	0.0111506	0	0.00607648	0	0	0	0.00366468	0	0	0	0.00139696	0
EL03.Background.0.2	in.vitro.Background	EL03	Pre-frail elderly	0.2	0	Background	in.vitro	0	0	0	0	0	0	0	0.442953	0	0.0416667	0	0.0231236	0	0.00775156	0	0	0	0.00195837	0	0.00127008	0	0.0560308	0	0.0529826	0	0.0189856	0	0	0.00308096	0.0160111	0.0116929	0	0.0067273	0	0	0.00138479	0.00345788	0	0	0	0.00278597	0
EL03.Background.10.1	in.vitro.Background	EL03	Pre-frail elderly	10.1	10	Background	in.vitro	0	0	0	0	0	0	0	0.0222118	0	0.0431284	0	0.00310439	0	0.00832223	0.00119242	0	0	0.00537409	0	0	0	0.0673426	0	0.0161428	0	0.264955	0	0	0.0018873	0.0280135	0.171136	0	0	0	0	0	0	0.005518	0	0	0.0243705	0.0140828
EL03.Background.10.2	in.vitro.Background	EL03	Pre-frail elderly	10.2	10	Background	in.vitro	0	0	0	0	0	0	0	0.0746131	0	0.0447701	0	0.00322835	0	0.0102979	0.00121473	0	0	0.00544989	0	0.00149927	0	0.0579352	0	0.0170282	0	0.262733	0	0	0.00182757	0.0238241	0.140844	0	0	0	0	0	0	0.00538423	0	0	0.0218324	0.0110202
EL03.Background.4.1	in.vitro.Background	EL03	Pre-frail elderly	4.1	4	Background	in.vitro	0	0	0	0	0	0	0	0.139247	0	0.146171	0	0.0142201	0	0.009592	0	0	0	0.00965552	0	0.00350285	0	0.0742087	0	0.0562543	0	0.0626066	0	0	0.00181495	0.0162892	0.0374696	0	0.00482776	0	0	0.00129769	0	0	0	0	0.00402465	0.00400196
EL03.Background.4.2	in.vitro.Background	EL03	Pre-frail elderly	4.2	4	Background	in.vitro	0	0	0	0	0	0	0	0.154706	0	0.176288	0	0.0135646	0	0.00933062	0	0	0	0.0073369	0	0.0032117	0	0.0709185	0	0.0483496	0	0.067424	0	0	0.00176173	0.0142025	0.0335308	0	0.00459644	0	0	0	0	0	0	0	0.00375545	0
EL03.GOS.0.1	in.vitro.GOS	EL03	Pre-frail elderly	0.1	0	GOS	in.vitro	0	0	0	0	0	0	0	0.499277	0	0.0259654	0	0.0191208	0	0.00827913	0	0	0	0.00216834	0	0.00169744	0	0.0464113	0	0.0461485	0	0.0187375	0	0	0.00297873	0.0172701	0.00977944	0	0.00648312	0	0	0	0.00386578	0	0	0	0.00155507	0
EL03.GOS.0.2	in.vitro.GOS	EL03	Pre-frail elderly	0.2	0	GOS	in.vitro	0	0	0	0	0	0	0	0.400367	0	0.0462751	0	0.0260474	0	0.00917997	0	0	0	0.00255972	0	0.00243465	0	0.0604911	0	0.0579647	0	0.0142827	0	0	0.00348522	0.0169508	0.0105807	0	0.00637012	0	0	0.00112561	0.0038104	0	0	0	0.00318506	0
EL03.GOS.10.1	in.vitro.GOS	EL03	Pre-frail elderly	10.1	10	GOS	in.vitro	0	0	0	0	0	0	0	0.0113393	0	0.0237255	0	0.00271964	0	0	0	0	0	0.00330063	0	0	0	0.0576032	0	0.0161575	0	0.0254534	0	0	0.00192328	0.0350448	0.0965546	0	0.00277974	0	0	0	0	0	0	0	0.00249425	0
EL03.GOS.10.2	in.vitro.GOS	EL03	Pre-frail elderly	10.2	10	GOS	in.vitro	0	0	0	0	0	0	0	0.00397377	0	0.0240571	0	0.00326383	0	0	0	0	0	0.00334483	0	0	0	0.0637329	0	0.0163192	0	0.0229564	0	0	0.00157712	0.0288361	0.0905582	0	0.0030923	0	0	0	0	0	0	0	0.00223942	0
EL03.GOS.4.1	in.vitro.GOS	EL03	Pre-frail elderly	4.1	4	GOS	in.vitro	0	0	0	0	0	0	0	0.11137	0	0.166961	0	0.0298215	0	0.00552755	0	0	0	0.00515222	0	0.00182546	0	0.0512407	0	0.0427361	0	0.0348884	0	0	0.00157808	0.0238333	0.0544822	0	0.00742977	0	0	0	0	0	0	0	0.0034206	0
EL03.GOS.4.2	in.vitro.GOS	EL03	Pre-frail elderly	4.2	4	GOS	in.vitro	0	0	0	0	0	0	0	0.186524	0	0.17801	0	0.0252727	0	0.00486924	0	0	0	0.00353097	0	0.00132797	0	0.0492791	0	0.0371266	0	0.0447548	0	0	0.00386553	0.0244594	0.049624	0	0.00733988	0	0	0	0	0	0	0	0.00291845	0
EL03V1	in.vivo.GOS	EL03	Pre-frail elderly	V1	0wk	GOS	in.vivo	0	0	0	0	0	0	0	0.394025	0	0.00656718	0	0.0070348	0	0.00803142	0	0	0	0.00114275	0	0	0	0.0633425	0	0.0128918	0	0.0133126	0	0.00136487	0.0107261	0.0684395	0.0038725	0	0.0084932	0	0	0.00418815	0.0185646	0.00145548	0.00354224	0	0	0
EL03V2	in.vivo.GOS	EL03	Pre-frail elderly	V2	1wk	GOS	in.vivo	0	0	0	0	0	0	0	0.221126	0	0.00234077	0	0.00306651	0	0.00165592	0	0	0	0	0	0	0	0.0460079	0	0.0152815	0	0.00551972	0	0	0	0.0140242	0.00464066	0	0.00889289	0	0	0	0.0131553	0	0	0	0	0
EL03V3	in.vivo.GOS	EL03	Pre-frail elderly	V3	4wk	GOS	in.vivo	0	0	0	0	0	0	0	0.21024	0	0.0134525	0	0.0101509	0	0.00430586	0	0	0	0	0	0	0	0.090889	0	0.0252737	0	0.0120904	0	0	0.00529598	0.0517642	0.00620817	0	0.00719474	0	0	0.00217507	0.0208757	0.00154451	0.00253817	0	0	0
EL04.2FL.0.1	in.vitro.2FL	EL04	Pre-frail elderly	0.1	0	2FL	in.vitro	0	0	0	0.00241871	0	0	0	0.321436	0	0.0467733	0	0	0	0	0	0	0	0.010723	0	0.00876496	0	0.153312	0	0.0222982	0	0.0106769	0.0024072	0.002603	0.0122894	0.0186932	0.00290246	0	0.0123124	0	0	0.00562063	0.0189927	0.00513689	0.00266059	0	0	0
EL04.2FL.0.2	in.vitro.2FL	EL04	Pre-frail elderly	0.2	0	2FL	in.vitro	0	0	0	0.00553879	0	0	0	0.285846	0	0.0533717	0	0	0	0	0	0	0	0.00804756	0	0.00698792	0	0.168856	0	0.0227279	0	0.0116904	0.00248014	0.00316175	0.0139128	0.0207003	0.00283526	0	0.0115358	0	0	0.00581945	0.0191881	0.00568198	0.00237704	0	0.00205628	0.00250878
EL04.2FL.10.1	in.vitro.2FL	EL04	Pre-frail elderly	10.1	10	2FL	in.vitro	0	0	0	0	0	0	0	0	0	0.0967799	0	0	0	0	0	0	0	0.0436201	0	0.00155413	0	0.104643	0	0.00520296	0	0.0037594	0	0	0.00607524	0.0321146	0.0390621	0	0.00832965	0	0	0	0.00523982	0	0	0	0.00280112	0
EL04.2FL.10.2	in.vitro.2FL	EL04	Pre-frail elderly	10.2	10	2FL	in.vitro	0	0	0	0	0	0	0	0.0032117	0	0.0802634	0	0	0	0	0	0	0	0.0377215	0	0.00132417	0	0.0893003	0	0.00461137	0	0.0112322	0	0	0.0111161	0.0387204	0.0298868	0	0.0166799	0	0	0	0.0109941	0	0	0	0.00247992	0
EL04.2FL.4.1	in.vitro.2FL	EL04	Pre-frail elderly	4.1	4	2FL	in.vitro	0	0	0	0	0	0	0	0.0190233	0	0.135973	0	0	0	0	0	0	0.00143546	0.0274149	0	0.00553945	0	0.118413	0	0.0181479	0	0.00972345	0	0	0.00809503	0.0202988	0.0119684	0	0.0126791	0	0	0.00329449	0.0181573	0.00333685	0.00207082	0	0.00397221	0.00271089
EL04.2FL.4.2	in.vitro.2FL	EL04	Pre-frail elderly	4.2	4	2FL	in.vitro	0	0	0	0	0	0	0	0.0121067	0	0.159432	0	0	0	0	0	0	0.00166182	0.0475388	0	0.00686324	0	0.118139	0	0.0196778	0	0.00872904	0	0	0.00676126	0.0190419	0.00950895	0	0.0131566	0	0	0.00314965	0.0147704	0.0026877	0.00228575	0	0	0.00201578
EL04.Background.0.1	in.vitro.Background	EL04	Pre-frail elderly	0.1	0	Background	in.vitro	0	0	0	0.00270774	0	0	0	0.317649	0	0.042568	0	0	0	0	0	0	0	0.0059585	0	0.00639144	0	0.158641	0	0.0227406	0	0.0109264	0.0022748	0.00304529	0.0135607	0.0199008	0.00335349	0	0.0116381	0	0	0.0073674	0.0213757	0.00649417	0.00305997	0	0.0018712	0.00259767
EL04.Background.0.2	in.vitro.Background	EL04	Pre-frail elderly	0.2	0	Background	in.vitro	0	0	0	0.00295195	0	0	0	0.304586	0	0.0517483	0	0	0	0	0	0	0	0.0078125	0	0.00764709	0	0.177245	0	0.0323315	0	0.0114643	0.00237938	0.00277382	0.0143781	0.0167193	0.00272292	0	0.012584	0	0	0.00740533	0.0209691	0.00598025	0.00259568	0	0.00211217	0.00251934
EL04.Background.10.1	in.vitro.Background	EL04	Pre-frail elderly	10.1	10	Background	in.vitro	0	0	0	0	0	0	0	0.00164373	0	0.100771	0	0	0	0	0.00132559	0	0	0.0205202	0	0.00119303	0	0.0918105	0	0.00779448	0	0.0355259	0	0	0.00551446	0.00519632	0.0437445	0	0.00567353	0	0	0	0.00509027	0	0	0	0.0142899	0
EL04.Background.10.2	in.vitro.Background	EL04	Pre-frail elderly	10.2	10	Background	in.vitro	0	0	0	0	0	0	0	0.00241925	0	0.113979	0	0	0	0	0	0	0.00175583	0.0235042	0	0.00158623	0	0.0908891	0.00142162	0.00731762	0	0.0282928	0	0	0.0047986	0.0038309	0.0396359	0	0.00477865	0	0	0	0.00469884	0	0	0	0.0137224	0
EL04.Background.4.1	in.vitro.Background	EL04	Pre-frail elderly	4.1	4	Background	in.vitro	0	0	0	0	0	0	0	0.00628522	0	0.14966	0	0	0	0	0	0	0.00190724	0.0309204	0	0.00514376	0	0.160844	0	0.0229013	0	0.0112123	0	0	0.00699321	0.0161104	0.00903049	0	0.0135819	0	0	0.00336657	0.0156047	0.00491258	0.002962	0.00167606	0.00158937	0.00238405
EL04.Background.4.2	in.vitro.Background	EL04	Pre-frail elderly	4.2	4	Background	in.vitro	0	0	0	0	0	0	0	0.0110949	0	0.175841	0	0	0	0	0	0	0.00207806	0.0279512	0	0.00488745	0	0.146249	0	0.0217973	0	0.0111751	0	0	0.00595769	0.015251	0.0107827	0	0.0137883	0	0	0.00354072	0.0172488	0.0037191	0.00252399	0	0.00144483	0.00282723
EL04.GOS.0.1	in.vitro.GOS	EL04	Pre-frail elderly	0.1	0	GOS	in.vitro	0	0	0	0.00516245	0	0	0	0.349733	0	0.0447618	0	0	0	0	0	0	0	0.00746546	0	0.00727998	0	0.149742	0	0.0278216	0	0.0116387	0.00204025	0.00242666	0.0123497	0.0189187	0.00323039	0	0.0131225	0	0	0.00435871	0.0199542	0.00545612	0.0022721	0	0	0
EL04.GOS.0.2	in.vitro.GOS	EL04	Pre-frail elderly	0.2	0	GOS	in.vitro	0	0	0	0.00480546	0	0	0	0.371699	0	0.0377978	0	0	0	0	0	0	0.00155015	0.00824162	0	0.00632977	0	0.128171	0	0.0194802	0	0.00919754	0.00201519	0.0031778	0.0156048	0.0180334	0.00387537	0	0.0124528	0	0	0.00596807	0.019661	0.00658813	0.00310029	0	0.00235106	0.00279027
EL04.GOS.10.1	in.vitro.GOS	EL04	Pre-frail elderly	10.1	10	GOS	in.vitro	0	0	0	0	0	0	0	0.00163822	0	0.110972	0	0	0	0	0	0	0	0.0331225	0	0.00166108	0	0.0609951	0	0.00355837	0	0.00230875	0	0	0.00185919	0.0167937	0.0157955	0	0.003185	0	0	0	0.00349741	0	0	0	0	0
EL04.GOS.10.2	in.vitro.GOS	EL04	Pre-frail elderly	10.2	10	GOS	in.vitro	0	0	0	0	0	0	0	0.0217112	0	0.114929	0	0	0	0	0	0	0	0.0300736	0	0	0	0.0716422	0	0.00389705	0	0.00326107	0	0	0.00450597	0.0358989	0.0162445	0	0.00649509	0	0	0	0.00792942	0	0	0	0	0
EL04.GOS.4.1	in.vitro.GOS	EL04	Pre-frail elderly	4.1	4	GOS	in.vitro	0	0	0	0	0	0	0	0.009775	0	0.191779	0	0	0	0	0	0	0.00177494	0.0411922	0	0.00523906	0	0.133214	0	0.0172692	0	0.00966353	0	0	0.00703972	0.0161373	0.00980073	0	0.01179	0	0	0.00254665	0.0139765	0.00305254	0.00199787	0	0.00153485	0.00218651
EL04.GOS.4.2	in.vitro.GOS	EL04	Pre-frail elderly	4.2	4	GOS	in.vitro	0	0	0	0	0	0	0	0.0100792	0	0.165389	0	0	0	0	0	0	0.00128338	0.0323765	0	0.00475788	0	0.160234	0	0.0204401	0	0.00976618	0	0	0.00594735	0.0228921	0.0101835	0	0.0144615	0	0	0.00340147	0.0175603	0.00266066	0.00208679	0	0	0.00219113
EL04V4	in.vivo.GOS	EL04	Pre-frail elderly	V4	0wk	GOS	in.vivo	0	0	0	0	0	0	0	0	0	0.067156	0	0	0	0	0	0	0	0.0126458	0	0.00678935	0	0.0750297	0	0.0290032	0.00167441	0.0194631	0.00228438	0	0.0687427	0.1007	0.00487175	0	0.0107003	0	0	0.0537806	0.014679	0.0119681	0.00137541	0	0	0
EL04V5	in.vivo.GOS	EL04	Pre-frail elderly	V5	1wk	GOS	in.vivo	0	0	0	0	0	0	0	0.207387	0	0.0161817	0	0	0	0	0	0	0	0	0	0.00215289	0	0.044097	0	0.00611304	0	0.0107554	0.00168527	0	0.00514842	0.0225162	0.00123797	0	0.00789545	0	0	0	0.0157164	0.00163331	0	0	0	0
EL04V6	in.vivo.GOS	EL04	Pre-frail elderly	V6	4wk	GOS	in.vivo	0	0	0	0	0	0	0	0.214318	0	0.0413873	0	0	0	0	0	0	0	0.00137486	0	0.00202384	0	0.0825316	0	0.0127859	0	0.0133549	0	0.00155018	0.0053149	0.0192204	0.00203307	0	0.00902732	0	0	0.00351866	0.0181592	0.00206998	0.00273434	0	0	0
EL05.2FL.0.1	in.vitro.2FL	EL05	Pre-frail elderly	0.1	0	2FL	in.vitro	0	0	0.0226865	0	0	0	0	0	0	0.0395666	0	0	0	0	0.00137675	0	0.0027535	0.00849994	0	0.0105351	0	0.0964923	0	0.0468694	0	0.00772178	0.00155633	0	0.0210104	0.04663	0.00586616	0	0.00389082	0.00257393	0	0.0037711	0.00969711	0.00155633	0	0.00233449	0	0
EL05.2FL.0.2	in.vitro.2FL	EL05	Pre-frail elderly	0.2	0	2FL	in.vitro	0	0	0.0279898	0	0	0	0	0	0	0.0519669	0	0	0	0	0.00123183	0	0.00278094	0.00948133	0	0.0115841	0	0.0869868	0	0.0481221	0	0.00675638	0.0013998	0	0.0226208	0.0467161	0.00540013	0	0.00348395	0.00269384	0	0.00508906	0.00851702	0.00305468	0	0.00274361	0.00155534	0
EL05.2FL.10.1	in.vitro.2FL	EL05	Pre-frail elderly	10.1	10	2FL	in.vitro	0	0	0.00434156	0	0	0	0	0	0	0.043033	0	0	0	0	0.0011644	0	0	0.00570003	0	0.00179651	0	0.0218464	0	0.0104131	0	0.00384253	0	0	0	0.00946493	0.00237871	0	0.00357083	0	0	0	0.00258941	0	0	0	0	0
EL05.2FL.10.2	in.vitro.2FL	EL05	Pre-frail elderly	10.2	10	2FL	in.vitro	0	0	0.0091823	0	0	0	0	0	0	0.0698744	0	0	0	0	0.00162167	0	0	0.00666353	0	0.00221255	0	0.0349264	0	0.0119512	0	0.00391617	0	0	0	0.0109894	0.00248427	0	0.00386442	0	0	0	0.00223843	0	0	0	0	0
EL05.2FL.4.1	in.vitro.2FL	EL05	Pre-frail elderly	4.1	4	2FL	in.vitro	0	0	0.0227952	0	0	0	0	0	0	0.06985	0	0	0	0	0.0013757	0	0.00267744	0.00841691	0	0.00485193	0	0.0537262	0	0.0363895	0	0.00476317	0	0	0.0076625	0.0235052	0.00405314	0	0.00251472	0	0	0.00198219	0.00606491	0	0	0	0	0
EL05.2FL.4.2	in.vitro.2FL	EL05	Pre-frail elderly	4.2	4	2FL	in.vitro	0	0	0.036058	0	0	0	0	0	0	0.0522747	0	0	0	0	0.0015623	0	0.00274966	0.00937383	0	0.00587427	0	0.0504624	0	0.0404324	0	0.00493688	0	0	0.00756156	0.0265592	0.00349956	0	0.00140607	0	0	0.00171853	0.00418698	0	0	0	0	0
EL05.Background.0.1	in.vitro.Background	EL05	Pre-frail elderly	0.1	0	Background	in.vitro	0	0	0.0298071	0	0	0	0	0	0	0.0468299	0	0	0	0	0.00131477	0	0.00249113	0.00536286	0	0.00913416	0	0.0933656	0	0.0536113	0	0.0074388	0.00141856	0	0.0233198	0.0477294	0.00588184	0	0.00297552	0.00230084	0	0.00484387	0.00852867	0.00157426	0	0.00269873	0	0
EL05.Background.0.2	in.vitro.Background	EL05	Pre-frail elderly	0.2	0	Background	in.vitro	0	0	0.0266434	0	0	0	0	0	0	0.0627615	0	0	0	0	0.00148691	0	0.0026021	0.0063626	0	0.00917217	0	0.0931654	0	0.0491891	0	0.00701961	0.00140911	0	0.0194509	0.0425845	0.00529928	0	0.00357896	0.00209205	0	0.004357	0.00801376	0.00283551	0	0.00195373	0.00140911	0
EL05.Background.10.1	in.vitro.Background	EL05	Pre-frail elderly	10.1	10	Background	in.vitro	0	0	0.0339897	0	0	0	0	0	0	0.0734435	0	0	0	0	0.0138696	0	0.00866004	0.0110414	0	0.00331469	0	0.0348212	0	0.0247979	0	0.0182251	0	0	0.00601282	0.0228578	0.00581484	0	0.00266419	0	0	0.00222299	0.00623908	0	0	0.00233612	0.00582615	0
EL05.Background.10.2	in.vitro.Background	EL05	Pre-frail elderly	10.2	10	Background	in.vitro	0	0	0.0338474	0	0	0	0	0	0	0.0951224	0	0	0	0	0.0125104	0	0.00726559	0.0126069	0	0.00325816	0	0.043707	0	0.0282109	0	0.0164952	0	0	0.00202074	0.0213143	0.00495536	0	0.00215129	0	0	0.00184478	0.00523349	0	0	0.00212859	0.00530161	0
EL05.Background.4.1	in.vitro.Background	EL05	Pre-frail elderly	4.1	4	Background	in.vitro	0	0	0.0299955	0	0	0	0	0	0	0.0659278	0	0	0	0	0.00147026	0	0.00286255	0.0103698	0	0.00609267	0	0.0638115	0	0.0462241	0	0.00613722	0	0	0.0122744	0.0310425	0.00457786	0	0.00242816	0.00132546	0	0.00219425	0.00646024	0	0	0.00190466	0	0
EL05.Background.4.2	in.vitro.Background	EL05	Pre-frail elderly	4.2	4	Background	in.vitro	0	0	0.00772924	0	0	0	0	0	0	0.0536147	0	0	0	0	0.00146418	0	0.00297503	0.00827174	0	0.00563505	0	0.0714123	0	0.0488429	0	0.00770007	0	0	0.0134401	0.0392587	0.00524421	0	0.00339503	0.00138251	0	0.00315003	0.00926342	0	0	0.00246169	0	0
EL05.GOS.0.1	in.vitro.GOS	EL05	Pre-frail elderly	0.1	0	GOS	in.vitro	0	0	0.0128388	0	0	0	0	0	0	0.0618176	0	0	0	0	0.00283685	0	0.00701025	0.00994003	0	0.012321	0	0.0714877	0	0.0889027	0	0.00491248	0	0	0.0271249	0.0446416	0.00421323	0	0.00269965	0.0047089	0	0.00869642	0.00828041	0.00372198	0	0	0.00411144	0
EL05.GOS.0.2	in.vitro.GOS	EL05	Pre-frail elderly	0.2	0	GOS	in.vitro	0	0	0.0300991	0	0	0	0	0	0	0.0721873	0	0	0	0	0.00191406	0	0.00279747	0.00729866	0	0.0108744	0	0.101193	0	0.0501651	0	0.00670971	0.00153545	0	0.0185306	0.043182	0.00490083	0	0.0029447	0.00313401	0	0.00448016	0.00803483	0.00267127	0	0.00233473	0	0
EL05.GOS.10.1	in.vitro.GOS	EL05	Pre-frail elderly	10.1	10	GOS	in.vitro	0	0	0.0113629	0	0	0	0	0	0	0.0283547	0	0	0	0	0	0	0	0.00435461	0	0.00186459	0	0.00980226	0	0.0065173	0	0.00130346	0	0	0	0.00956261	0.00202241	0	0.00135607	0	0	0	0.00208086	0	0	0	0	0
EL05.GOS.10.2	in.vitro.GOS	EL05	Pre-frail elderly	10.2	10	GOS	in.vitro	0	0	0.00760772	0	0	0	0	0	0	0.0432884	0	0	0	0	0	0	0	0.00384991	0	0.00222889	0	0.0184022	0	0.0084919	0	0	0	0	0	0.00784718	0	0	0	0	0	0	0	0	0	0	0	0
EL05.GOS.4.1	in.vitro.GOS	EL05	Pre-frail elderly	4.1	4	GOS	in.vitro	0	0	0.012593	0	0	0	0	0	0	0.03044	0	0	0	0	0.00123405	0	0.0035666	0.00856359	0	0.00529148	0	0.0381341	0	0.0292761	0	0.00523538	0	0	0.00638997	0.0229469	0.00344974	0	0.00223906	0	0	0.00208013	0.00643671	0	0	0.0018838	0	0
EL05.GOS.4.2	in.vitro.GOS	EL05	Pre-frail elderly	4.2	4	GOS	in.vitro	0	0	0.0152301	0	0	0	0	0	0	0.0302611	0	0	0	0	0	0	0.00231649	0.00619477	0	0.00461201	0	0.0473151	0	0.0282591	0	0.00607947	0	0	0.00908776	0.0261208	0.00357431	0	0.00251564	0.00106915	0	0.0024842	0.0068132	0	0	0.00187625	0	0
EL05V1	in.vivo.GOS	EL05	Pre-frail elderly	V1	0wk	GOS	in.vivo	0	0	0.033561	0	0	0	0	0	0	0.027157	0	0	0	0	0	0	0	0.00283261	0	0.00330375	0	0.083312	0	0.0751399	0	0.0150559	0.00324558	0.00317578	0.0342996	0.0657463	0.0112636	0	0.00802089	0	0	0.00923072	0.0106936	0.0027221	0.00103824	0.0018031	0.00119819	0
EL05V2	in.vivo.GOS	EL05	Pre-frail elderly	V2	1wk	GOS	in.vivo	0	0	0.0194721	0	0	0	0	0	0	0.00728998	0	0	0	0	0	0	0	0.00469482	0	0.00637453	0	0.0441346	0	0.033271	0	0.00970038	0.00155794	0.00106662	0.0268587	0.0400823	0.00450585	0	0.00387595	0	0	0.00363239	0.021555	0.00243559	0.00206186	0	0.00123879	0
EL05V3	in.vivo.GOS	EL05	Pre-frail elderly	V3	4wk	GOS	in.vivo	0	0	0.0103175	0	0	0	0	0	0	0.0308931	0	0	0	0	0	0	0	0.00275831	0	0.00387987	0	0.0919179	0	0.0582802	0	0.0096199	0.00194222	0	0.0107004	0.0460752	0.00470053	0	0.00875821	0	0	0.0199875	0.0208674	0.004044	0.00262154	0	0.00103038	0
EL06.2FL.0.1	in.vitro.2FL	EL06	Pre-frail elderly	0.1	0	2FL	in.vitro	0	0	0.015735	0.00292007	0	0.0922743	0	0	0	0.0496746	0	0	0	0	0	0	0	0	0.00115969	0	0	0.00960287	0	0.26143	0	0.0281662	0	0	0.0106541	0.0219172	0.00201068	0	0.00634907	0	0	0.00254463	0.0361672	0	0.0046888	0.00292007	0.00208577	0.00365426
EL06.2FL.0.2	in.vitro.2FL	EL06	Pre-frail elderly	0.2	0	2FL	in.vitro	0	0	0.0100062	0	0	0.0878412	0	0	0	0.0831044	0	0	0	0	0	0	0	0	0.00168171	0	0	0.00980997	0	0.237513	0	0.0290375	0	0	0.0110152	0.0227311	0.00255059	0	0.00697909	0	0	0.00263468	0.0382869	0.00369976	0.00308313	0.00243848	0.00187791	0.00451259
EL06.2FL.10.1	in.vitro.2FL	EL06	Pre-frail elderly	10.1	10	2FL	in.vitro	0	0	0.00241356	0	0	0.0154976	0	0	0	0.194411	0	0	0	0	0	0	0	0	0.0016752	0	0	0.00611329	0	0.0923187	0	0.194966	0	0	0.00922552	0.0282085	0.0149418	0	0.0144496	0	0	0	0.00809813	0	0	0.00235798	0.00735977	0.00642293
EL06.2FL.10.2	in.vitro.2FL	EL06	Pre-frail elderly	10.2	10	2FL	in.vitro	0	0	0.00292668	0	0	0.00976104	0	0	0	0.163428	0	0	0	0	0	0	0	0	0.00186392	0	0	0.00461892	0	0.0690631	0	0.204156	0	0	0.00977739	0.0369023	0.0187046	0	0.0111672	0	0	0	0.00630298	0	0.00142246	0.00276318	0.00774997	0.00797888
EL06.2FL.4.1	in.vitro.2FL	EL06	Pre-frail elderly	4.1	4	2FL	in.vitro	0	0	0.0110827	0	0	0.0655254	0	0	0	0.280035	0	0	0	0	0	0	0	0	0.00489103	0	0	0.00380014	0	0.173572	0	0.0643806	0	0	0.0105133	0.0430483	0.0112805	0	0.00578412	0	0	0.00198398	0.0101117	0	0.00135462	0.00250545	0.00241555	0.00304491
EL06.2FL.4.2	in.vitro.2FL	EL06	Pre-frail elderly	4.2	4	2FL	in.vitro	0	0	0.00647081	0.00200737	0	0.0782401	0	0	0	0.305474	0	0	0	0.00380219	0	0	0	0	0.00347157	0	0	0.00439259	0	0.181277	0	0.0656764	0	0	0.00984791	0.0376441	0.0112885	0	0.00550255	0	0	0.00200737	0.0111704	0	0	0.00245607	0.00231438	0.00271585
EL06.Background.0.1	in.vitro.Background	EL06	Pre-frail elderly	0.1	0	Background	in.vitro	0	0	0.0109494	0.0018696	0	0.0873753	0	0	0	0.0986173	0	0	0	0	0	0	0	0	0.00182083	0	0	0.010486	0	0.231863	0	0.0297917	0	0	0.0112339	0.0227766	0.00249551	0	0.00647857	0	0	0.00277188	0.0391071	0	0.00273124	0.00191837	0.00193463	0.00387739
EL06.Background.0.2	in.vitro.Background	EL06	Pre-frail elderly	0.2	0	Background	in.vitro	0	0	0.0188315	0	0	0.0688777	0	0	0	0.0626294	0	0	0	0	0	0	0	0	0.00151885	0	0	0.00984817	0	0.203785	0	0.0320741	0	0	0.00804826	0.0222692	0.00216206	0	0.00642671	0	0	0.00223232	0.0369658	0	0.00349713	0.00185937	0.00190261	0.00358361
EL06.Background.10.1	in.vitro.Background	EL06	Pre-frail elderly	10.1	10	Background	in.vitro	0	0	0.00441146	0	0	0.01509	0	0	0	0.181325	0	0	0	0.00266088	0	0	0	0	0.00140046	0	0	0.0142147	0	0.0491562	0	0.430712	0	0	0.00409635	0.0110637	0.00665219	0	0.00143547	0	0	0	0.00325608	0.00157552	0	0	0.0258735	0.0357118
EL06.Background.10.2	in.vitro.Background	EL06	Pre-frail elderly	10.2	10	Background	in.vitro	0	0	0.00471606	0	0	0.0121989	0	0	0	0.227272	0.00144626	0	0	0	0	0	0	0	0.00160695	0	0	0.0154896	0	0.0478104	0	0.405763	0	0	0.00292745	0.0145534	0.00668632	0	0	0	0	0	0.00273182	0	0	0	0.0212886	0.032691
EL06.Background.4.1	in.vitro.Background	EL06	Pre-frail elderly	4.1	4	Background	in.vitro	0	0	0.0149449	0.00232749	0	0.0993546	0	0	0	0.245282	0	0	0	0	0	0	0	0	0.00587231	0	0	0.00816151	0	0.169524	0	0.0544433	0	0	0.00656903	0.00731933	0.00649246	0	0.0039506	0	0	0.00249592	0.0136357	0	0.00160015	0.00299358	0.00133218	0.00389701
EL06.Background.4.2	in.vitro.Background	EL06	Pre-frail elderly	4.2	4	Background	in.vitro	0	0	0.0107917	0.00240532	0	0.105689	0	0	0	0.315166	0	0	0	0	0	0	0	0	0.00532606	0	0	0.00839177	0	0.158327	0	0.0456688	0	0	0.006722	0.00839714	0.00626027	0	0.00333953	0	0	0.0026684	0.0101689	0	0	0.00294759	0.00491802	0.00448313
EL06.GOS.0.1	in.vitro.GOS	EL06	Pre-frail elderly	0.1	0	GOS	in.vitro	0	0	0.0124714	0.00672008	0	0.0947423	0	0	0	0.0411662	0	0	0	0	0	0	0	0	0	0	0	0.0133786	0	0.261022	0	0.0294176	0	0	0.0115026	0.0207292	0.00178382	0	0.00685848	0	0	0.00264497	0.0402436	0	0.00344462	0.0022144	0.0016608	0.00381368
EL06.GOS.0.2	in.vitro.GOS	EL06	Pre-frail elderly	0.2	0	GOS	in.vitro	0	0	0.0157831	0	0	0.0803441	0	0	0	0.0747274	0	0	0	0	0	0	0	0	0.00129993	0	0	0.00904431	0	0.216113	0	0.029929	0	0	0.00765854	0.0206578	0.00226261	0	0.00621758	0	0	0.0024159	0.0367475	0	0.00294936	0.00180273	0.00206639	0.00330501
EL06.GOS.10.1	in.vitro.GOS	EL06	Pre-frail elderly	10.1	10	GOS	in.vitro	0	0	0.00202228	0	0	0.039494	0	0	0	0.272969	0	0	0	0.00424283	0	0	0	0	0.00166541	0	0	0.0122923	0	0.106745	0	0.101788	0	0	0.0117372	0.0778381	0.0121734	0	0.00789088	0	0	0	0.00666164	0	0	0.00297395	0.00356874	0.00582894
EL06.GOS.10.2	in.vitro.GOS	EL06	Pre-frail elderly	10.2	10	GOS	in.vitro	0	0	0.00214271	0	0	0.048863	0	0	0	0.291218	0	0	0	0.0041669	0	0	0	0	0.00155917	0	0	0.0149625	0	0.090459	0	0.114922	0	0	0.0120266	0.0651659	0.0145613	0	0.00852527	0	0	0	0.0105312	0	0	0	0.00310921	0.00431278
EL06.GOS.4.1	in.vitro.GOS	EL06	Pre-frail elderly	4.1	4	GOS	in.vitro	0	0	0.00554247	0	0	0.133408	0	0	0	0.267762	0	0	0	0	0	0	0	0	0.00273483	0	0	0.00698271	0	0.155052	0	0.0638639	0	0	0.00906215	0.0401243	0.0114005	0	0.00567193	0	0	0.00199853	0.0102435	0	0.00110849	0.00195807	0	0.00253255
EL06.GOS.4.2	in.vitro.GOS	EL06	Pre-frail elderly	4.2	4	GOS	in.vitro	0	0	0.0086317	0.00224731	0	0.151642	0	0	0	0.265778	0	0	0	0	0	0	0	0	0.00326881	0	0	0.00403493	0	0.138516	0	0.0663125	0	0	0.00989155	0.0388001	0.0100788	0	0.00633332	0	0	0	0.0124623	0	0	0.00248566	0	0
EL06V1	in.vivo.GOS	EL06	Pre-frail elderly	V1	0wk	GOS	in.vivo	0	0	0.0069443	0	0	0.0205712	0	0	0	0.0294613	0	0	0	0	0	0	0	0	0	0	0	0.0241138	0	0.161209	0	0.0376603	0.00364995	0.00391162	0.0424978	0.094986	0.00207323	0	0.00825936	0	0	0.00241541	0.0443027	0	0.00391833	0	0.00210006	0.00361641
EL06V2	in.vivo.GOS	EL06	Pre-frail elderly	V2	1wk	GOS	in.vivo	0	0	0	0	0	0	0	0.222272	0	0.0378227	0	0	0	0	0	0	0	0.00127125	0	0.00203636	0	0.0821724	0	0.0140073	0	0.0121417	0	0.00135954	0.00490257	0.0176386	0.00191277	0	0.00778054	0	0	0.00307808	0.0169412	0.00202165	0.00231003	0	0	0
EL06V3	in.vivo.GOS	EL06	Pre-frail elderly	V3	4wk	GOS	in.vivo	0	0	0	0	0	0.0117494	0	0	0	0.015236	0	0	0	0	0	0	0	0	0	0	0	0.0151221	0	0.19854	0	0.0409074	0.00124085	0.00191213	0.0134704	0.0456348	0.00275835	0	0.00511394	0	0	0	0.084268	0	0.00449554	0.00151343	0.00133849	0.00223353
[truncated: 105 more columns]
